# Supplementary material for: Ancient Egyptian mummy genomes suggest an increase of Sub-Saharan African ancestry in post-Roman periods
Source: Nat Commun. 2017 May 30;8:15694. doi: 10.1038/ncomms15694 (PMC5459999; doi:10.1038/ncomms15694)
Supplement: Supplementary Data 1 — Sample Name [file ncomms15694-s1.xlsx]

## Sheet: Sheet1
Sample Name	Individual ID	age	sex	transnasal craniotomy	caries	periapical processes	Mapped Reads after RMDup	Mean Coverage	DMG 1st Base 3'	DMG 1st Base 5'	contamination estimate, first iteration	low	high	contamination estimate, final iteration	low	high	Haplogroup	Date	Citation for dating
JK2127	1533	20-30	w	*			386315	1252.85	0.1324	0.138	0	0	0.005	0.01	0	0.02	W6	cal BC 358-208	This study
JK2128	1541	30-40	m	*		*	22297	77.99	0.0871	0.093	0	0	0.005	0.01	0	0.02	HV21	cal BC 185-107	This study
JK2130	1547	30-40	w	*	*		104148	310.99	0.1239	0.1278	0	0	0.005	0.01	0	0.02	M1a1	cal AD 91-212	This study
JK2131	1566	40-50	w	*	*	*	644835	2430.26	0.0957	0.1025	0.015	0.01	0.02	0.01	0	0.02	U3b	cal BC 749-517	This study
JK2132	1572	20-30	m	*			7546	22.66	0.1585	0.1559	0	0	0.005	0.01	0	0.02	T	cal AD 83-208	This study
JK2133	1604						845037	3587.08	0.0708	0.0768	0	0	0.005	0.01	0	0.02	X	cal BC 750-525	This study
JK2134	1605	30-40	m		*	*	204658	666.96	0.0817	0.0845	0	0	0.005	0.01	0	0.02	J1d	cal BC 776-569	This study
JK2135	1616	50-60	w	*		*	5058	15.97	0.1373	0.1413	0	0	0.01	0.01	0	0.02	M1a2a	cal BC 992-923	This study
JK2136	1645	20-30	m	*			109427	434.9	0.0986	0.0974	0	0	0.005	0.01	0	0.02	R0a2	cal BC 405-394	This study
JK2137	1656	20-30	m	*			17071	51.6	0.1047	0.1149	0	0	0.005	0.01	0	0.02	J2a2b	cal BC 164-60	This study
JK2139	1543	subadult	?	*			161049	438.5	0.1043	0.1085	0	0	0.005	0.01	0	0.02	K1a	cal AD 54- 124	Lalremruata et al.
JK2141	1564	subadult	?	*		*	45820	117.47	0.2182	0.223	0	0	0.005	0.01	0	0.02	J2a2e	cal BC 358- 204	Lalremruata et al.
JK2142	1585	20-30	w	*			4640	10.95	0.2397	0.2605	0	0	0.005	0.01	0	0.02	U6a	cal BC 382- 234	Lalremruata et al.
JK2143	1608	20-30	m	*			11989	32.44	0.1986	0.195	0	0	0.005	0.01	0	0.02	T1a7	cal BC 801- 777	Lalremruata et al.
JK2150	S3533	20-30	w			*	6002	18.09	0.401	0.4123	0.065	0.045	0.085	0.02	0.01	0.03	K1a4	cal BC 759-551	This study
JK2153	S3536	40-50	m		*	*	9694	25.34	0.4894	0.4749	0	0	0.005	0.02	0.01	0.03	R0a1a	cal BC 43-cal AD 15	This study
JK2155	S3544	20-30	m				3959	13.99	0.1696	0.1583	0.19	0.15	0.23	0.01	0	0.02	T	cal AD 386-426	This study
JK2158	S3552	subadult	?		*	*	9533	33.77	0.1396	0.1233	0.12	0.08	0.16	0.01	0	0.02	X1c	cal AD 261-382	This study
JK2165	S3578	20-30	w				230088	688.88	0.1875	0.1965	0	0	0.005	0.01	0	0.02	W3a1	cal BC 364-211	This study
JK2169	S3610	20-30	w				9992	33.14	0.1611	0.1587	0.27	0.245	0.295	0.01	0	0.02	W8	cal BC 355-204	This study
JK2866	1590						125736	436.37	0.0903	0.0896	0	0	0.015	0.01	0	0.02	R0a2	cal BC 395-263	This study
JK2870	1539	30-40	m	*	*		14049	43.86	0.1404	0.1338	0	0	0.005	0.01	0	0.02	R0a	cal BC 899-841	This study
JK2872	1536	20-30	m	*	*		44497	132.9	0.1267	0.133	0	0	0.005	0.01	0	0.02	HV1a2a	cal AD 81-132	This study
JK2873	1532						36522	103.92	0.1606	0.1664	0	0	0.005	0.01	0	0.02	T2	cal BC 804-792	This study
JK2874	1565						8350	34.63	0.0774	0.0588	0	0	0.03	0.01	0	0.02	U	cal BC 151-48	This study
JK2875	1504						11446	40.83	0.1279	0.1146	0.42	0.395	0.445	0.01	0	0.02	N	cal AD 340-395	This study
JK2876	1570						27579	73.92	0.2307	0.2232	0	0	0.005	0.01	0	0.02	T1a8a	cal BC 151-46	This study
JK2878	1588	30-40	m	*	*	*	52799	184.78	0.0784	0.0815	0	0	0.01	0.01	0	0.02	T1a7	cal BC 344-126	This study
JK2880	1530	20-30	m				25424	68.16	0.2251	0.2458	0	0	0.005	0.01	0	0.02	T1a2	cal BC 770-567	This study
JK2881	1550						7283	19.82	0.2903	0.2766	0	0	0.005	0.01	0	0.02	T2c1	cal BC 367-212	This study
JK2884	1563						4281	13.68	0.1954	0.2129	0	0	0.005	0.01	0	0.02	T1a5	cal BC 158-54	This study
JK2885	1515						3642	11.74	0.1529	0.1517	0	0	0.065	0.01	0	0.02	R2'JT	cal BC 1304-1136	This study
JK2886	1513						7730	23.66	0.1829	0.1726	0	0	0.02	0.01	0	0.02	T1a7	cal BC 398-373	This study
JK2887	1568	50-60	m			*	5105	15.86	0.2171	0.2064	0	0	0.005	0.02	0.01	0.03	J2a1a1	cal BC 1388-1311	This study
JK2888	1573						172400	567.2	0.0825	0.0853	0.055	0.04	0.07	0.01	0	0.02	U6a2	cal BC 97-2	This study
JK2889	1521	30-40	m		*	*	69433	209.26	0.1422	0.1477	0	0	0.005	0.01	0	0.02	U7	cal BC 797-674	This study
JK2890	1553						325501	1001.31	0.1532	0.1579	0	0	0.005	0.01	0	0.02	I	cal BC 794-671	This study
JK2893	1591						81910	278.72	0.0792	0.0814	0	0	0.005	0.01	0	0.02	H5	cal BC 797-771	This study
JK2895	1555	30-40	m		*		81553	264.11	0.176	0.1786	0	0	0.005	0.01	0	0.02	K 16T	cal AD 25-111	This study
JK2899	1569	20-30	m	*	*	*	481234	1884.3	0.0934	0.0938	0	0	0.005	0.01	0	0.02	T1a7	cal BC 795-674	This study
JK2900	1526						11759	45.08	0.1215	0.1214	0.095	0.06	0.13	0.01	0	0.02	HV	cal BC 804-786	This study
JK2902	1534						69310	217.31	0.1157	0.1194	0	0	0.005	0.01	0	0.02	I	cal BC 902-842	This study
JK2903	1538						2157	10.95	0.0505	0.0476	0	0	0.95	0.01	0	0.02	U5a	cal BC 87-cal AD 2	This study
JK2904	1546						300905	1111.8	0.1074	0.1072	0	0	0.005	0.01	0	0.02	R0a1a	cal BC 362-210	This study
JK2907	1577	30-40	m	*	*		16112	51.45	0.0868	0.0811	0.29	0.26	0.32	0.01	0	0.02	HV1a'b'c	cal AD 26-84	This study
JK2911	1609	30-40	m	*	*		982165	4284.3	0.1552	0.1631	0	0	0.005	0.01	0	0.02	M1a1	cal BC 769-560	This study
JK2913	1615						11389	32.59	0.1796	0.1904	0	0	0.025	0.01	0	0.02	X1	cal BC 895-834	This study
JK2914	1618						10583	35.81	0.1108	0.1077	0.11	0.075	0.145	0.01	0	0.02	T2	cal BC 510-408	This study
JK2916	1617						5413	17.4	0.2346	0.2467	0.07	0.035	0.105	0.01	0	0.02	R0	cal BC 1111-998	This study
JK2918	1611	20-30	w	*	*		16605	43.46	0.1644	0.1595	0.325	0.305	0.345	0.01	0	0.02	J2a2e	cal AD 84-129	This study
JK2919	1619						81545	264.54	0.1183	0.1159	0	0	0.005	0.01	0	0.02	J2a2c	cal BC 790-671	This study
JK2920	1612						18276	48.55	0.1659	0.1673	0	0	0.005	0.02	0.01	0.03	U8b1a1	cal BC 758-552	This study
JK2921	1582	40-50	m	*			74392	236.38	0.0931	0.0995	0	0	0.005	0.01	0	0.02	R0a1	cal AD 35-120	This study
JK2922	1576						4684	14.91	0.1418	0.1072	0.44	0.365	0.515	0.01	0	0.02	R	cal BC 352-200	This study
JK2923	1614						22059	56.31	0.1496	0.1557	0.065	0.045	0.085	0.01	0	0.02	U8b1a1	cal BC 753-544	This study
JK2925	1601						52593	168.75	0.0893	0.0964	0	0	0.005	0.01	0	0.02	U7	cal AD 5-54	This study
JK2950	1668						102240	346.33	0.1202	0.1233	0.005	0	0.02	0.01	0	0.02	H6b	cal BC 357-206	This study
JK2951	1556						20680	62.94	0.1278	0.1298	0	0	0.005	0.01	0	0.02	U8b1b1	cal BC 344-169	This study
JK2952	1667						25218	76.59	0.1622	0.1538	0.095	0.075	0.115	0.01	0	0.02	J2a2c	cal BC 790-603	This study
JK2953	1666	30-40	w	*			71710	194.12	0.0983	0.0885	0	0	0.005	0.01	0	0.02	M1a1	cal BC 37-cal AD 48	This study
JK2955	1642						6274	20.88	0.1127	0.1272	0.305	0.265	0.345	0.01	0	0.02	L3	cal BC 391-260	This study
JK2956	1649						25847	75.83	0.1217	0.1335	0	0	0.005	0.01	0	0.02	U1a1a3	cal BC 823-785	This study
JK2957	1653	30-40	m				60706	196.3	0.1069	0.1106	0	0	0.005	0.01	0	0.02	J2a2c	cal BC 788-595	This study
JK2958	1652						54544	152.83	0.1205	0.1223	0	0	0.005	0.01	0	0.02	I	cal AD 27-83	This study
JK2960	1648						3306	13.28	0.25	0.264	0.315	0.275	0.355	0.01	0	0.02	N1'5	cal BC 44-cal AD 16	This study
JK2961	1596						58369	178.78	0.1015	0.1089	0	0	0.01	0.01	0	0.02	T1a7	cal BC 87-cal AD 1	This study
JK2963	1655	20-30	w	*			11722	35.51	0.1544	0.1337	0.225	0.195	0.255	0.01	0	0.02	M1a1i	cal BC 1211-1126	This study
JK2965	1518						192980	591.19	0.1286	0.1237	0	0	0.01	0.01	0	0.02	T2c1c	cal BC 979-914	This study
JK2966	1654						31904	93.32	0.1192	0.1245	0	0	0.01	0.01	0	0.02	T1a7	cal BC 384-235	This study
JK2970	1668						109087	309.24	0.1837	0.1841	0	0	0.005	0.01	0	0.02	U1a1	cal BC 357-206	This study
JK2972	1671						15567	41.66	0.2448	0.2576	0	0	0.005	0.01	0	0.02	T1a5	cal BC 156-53	This study
JK2973	1651						235490	773.76	0.1486	0.1541	0	0	0.005	0.01	0	0.02	U6a3	cal BC 347-168	This study
JK2974	1650						18664	56.64	0.1059	0.0974	0.125	0.095	0.155	0.01	0	0.02	H	cal BC 889-803	This study
JK2975	1672						5674	17.17	0.2347	0.2266	0	0	0.005	0.01	0	0.02	R	cal BC 43-cal AD 45	This study
JK2977	1636						27649	73.43	0.2911	0.289	0	0	0.005	0.02	0.01	0.03	T2e	cal BC 389-235	This study
JK2978	1595						21330	69.51	0.0957	0.0963	0.095	0.065	0.125	0.01	0	0.02	N1a1a2	cal BC 975-905	This study
JK2979	1594						44646	138.95	0.1304	0.1255	0.06	0.04	0.08	0.01	0	0.02	HV1a2a	cal BC 369-211	This study
JK2980	1602						86605	245.63	0.1215	0.1202	0	0	0.005	0.01	0	0.02	I	cal BC 357-204	This study
JK2981	1633						75044	207	0.256	0.2498	0	0	0.005	0.01	0	0.02	M1a1e	cal BC 399-376	This study
JK2985	1635						429782	1334.22	0.1099	0.1087	0	0	0.005	0.01	0	0.02	HV1a'b'c	cal BC 352-195	This study
JK2986	1634	50-60	w	*	*	*	7715	22.66	0.1121	0.123	0.08	0.035	0.125	0.01	0	0.02	HV	cal BC 508-406	This study
JK2987	1630						481796	1911.05	0.0803	0.0745	0	0	0.005	0.01	0	0.02	HV1a'b'c	cal BC 342-117	This study
JK2879	1549						174268	766.08	0.0751	0.0759	0.125	0.115	0.135	0.11	0.1	0.12	U3b	cal BC 45-cal AD 4	This study
JK2883	1584						146310	516.92	0.0857	0.0901	0.17	0.16	0.18	0.11	0.1	0.12	T1a	cal BC 799-781	This study
JK2896	1580						312867	1268.43	0.0918	0.0943	0.095	0.09	0.1	0.11	0.1	0.12	HV1b2	cal BC 394-239	This study
JK2959	1624						483910	2264.69	0.0865	0.0894	0.045	0.035	0.055	0.06	0.05	0.07	T1a	cal BC 44-cal AD 16	This study
JK2962	1673						481208	1855.14	0.0754	0.0785	0.04	0.025	0.055	0.01	0.01	0.02	H13c1	cal BC 756-545	This study
JK2982	1627						131095	394.03	0.1762	0.1789	0	0	0.005	0.01	0.01	0.02	T1a5	cal BC 92-1	This study
JK2984	1631						30651	94.5	0.1117	0.11	0	0	0.005	0.01	0.01	0.02	U7	cal AD 32-122	This study
1622BM	1622	20-30	w		*		11620	35.7	0.1473	0.1473	0.14	0.11	0.17	0.01	0.01	0.02	R0a2f	cal BC 806- 784	Lalremruata et al.
