# Supplementary material for: Ancient Egyptian mummy genomes suggest an increase of Sub-Saharan African ancestry in post-Roman periods
Source: Nat Commun. 2017 May 30;8:15694. doi: 10.1038/ncomms15694 (PMC5459999; doi:10.1038/ncomms15694)
Supplement: Supplementary Data 2 — Nuclear capture results [file ncomms15694-s2.xlsx]

## Sheet: Sheet1
SI Data 2: Nuclear capture results
A table summarising the results from sequencing nuclear Capture libraries for 40 samples. For each sample, we generated two libraries, one with enzymatic damage repair, and one without. Molecular Sex was determined as summarised in Supplementary Note 6, and “damage” indicates the average damage rate on the first basepair.
Sample	Library	calAge	period	totalReads	mergedReads	mappedReads	uniqueReads	TargetSNPs	AutCoverage	Sex	damage	MT/Nuc	xChromContam	xChromContamErr
JK2128	Standard	cal BC 185-107	Ptolemaic Period	4597472	4746034	121238	80004	24912	0.0227374	male	0.04125	884.28	err	err
JK2128	UDG	cal BC 185-107	Ptolemaic Period	3201036	3249786	407385	171386	68481	0.0649406	male	0.01075	335.08	n/a	n/a
JK2131	Standard	cal BC 749-517	Pre-Ptolemaic Period	3262112	3330636	1076065	502126	202501	0.220585	male	0.06345	9303.09	0.315073	0.0328486
JK2131	UDG	cal BC 749-517	Pre-Ptolemaic Period	4552607	4601833	1480852	659539	234393	0.264346	male	0.0095	9110	0.396469	0.0321591
JK2132	Standard	cal AD 83-208	Roman Period	3682169	3726533	982867	276120	76471	0.0728361	male	0.03785	156.08	n/a	n/a
JK2132	UDG	cal AD 83-208	Roman Period	1454331	1467062	263673	136028	58462	0.0554827	male	0.0104	67.49	n/a	n/a
JK2133	Standard	cal BC 750-525	Pre-Ptolemaic Period	3554607	3663990	1173091	595144	233959	0.268743	male	0.07315	16571.7	0.161187	0.0279808
JK2133	UDG	cal BC 750-525	Pre-Ptolemaic Period	2364384	2381856	682153	454278	196703	0.232223	male	0.0092	12103.6	0.178268	0.0308946
JK2134	Standard	cal BC 776-569	Pre-Ptolemaic Period	3038463	3100845	1169533	312441	78308	0.0736633	male	0.08395	5462.02	n/a	n/a
JK2134	UDG	cal BC 776-569	Pre-Ptolemaic Period	3725462	3785402	1428736	434464	132084	0.13021	male	0.011	4294.85	0.052748	0.0333283
JK2136	Standard	cal BC 405-394	Pre-Ptolemaic Period	3213027	3290059	1515619	485724	175405	0.177358	male	0.07255	905.05	0.352763	0.0472411
JK2136	UDG	cal BC 405-394	Pre-Ptolemaic Period	4426529	4464729	1532281	692268	243824	0.264356	male	0.00715	899.34	0.367153	0.0313716
JK2137	Standard	cal BC 164-60	Ptolemaic Period	2952882	3117897	580353	69400	12555	0.011455	female	0.0217	1717.63	err	err
JK2137	UDG	cal BC 164-60	Ptolemaic Period	3022906	3212647	627356	99615	25882	0.0235347	female	0.00825	1003.44	n/a	n/a
JK2142	Standard	cal BC 382-234	Ptolemaic Period	3952329	3683817	102427	66646	2887	0.00259856	male	0.05335	113.98	err	err
JK2142	UDG	cal BC 382-234	Ptolemaic Period	3563284	3298592	157572	90462	5858	0.0052729	male	0.0329	64.93	err	err
JK2150	Standard	cal BC 759-551	Pre-Ptolemaic Period	3058580	3185671	167149	40489	12662	0.011399	unknown	0.02275	144.55	n/a	n/a
JK2150	UDG	cal BC 759-551	Pre-Ptolemaic Period	2720425	2903661	307266	72423	27831	0.0252779	unknown	0.00945	98.47	n/a	n/a
JK2158	Standard	cal AD 261-382	Roman Period	3838075	3950531	425077	97452	11804	0.0106949	unknown	0.01885	471.82	n/a	n/a
JK2158	UDG	cal AD 261-382	Roman Period	3037719	3097158	468736	109261	24509	0.0222888	unknown	0.00835	305.98	err	err
JK2866	Standard	cal BC 395-263	Pre-Ptolemaic Period	4102072	4138484	525893	131726	30172	0.0275227	female	0.05355	3431.16	n/a	n/a
JK2866	UDG	cal BC 395-263	Pre-Ptolemaic Period	3392651	3368341	351037	121258	31134	0.0283991	female	0.0184	2417.25	n/a	n/a
JK2874	Standard	cal BC 151-48	Ptolemaic Period	4763634	5188495	688782	168346	45546	0.0421331	female	0.0186	89.16	n/a	n/a
JK2874	UDG	cal BC 151-48	Ptolemaic Period	3358889	3550038	394293	123675	48391	0.044529	female	0.0113	37.85	n/a	n/a
JK2875	Standard	cal AD 340-395	Roman Period	4090079	4324131	1768414	455029	66298	0.0619817	female	0.0151	148	n/a	n/a
JK2875	UDG	cal AD 340-395	Roman Period	2982878	3123325	1226329	410880	83728	0.0789488	unknown	0.0055	118.71	n/a	n/a
JK2878	Standard	cal BC 344-126	Ptolemaic Period	3780569	3822337	1394741	384449	97572	0.0928827	unknown	0.025	280.37	n/a	n/a
JK2878	UDG	cal BC 344-126	Ptolemaic Period	1602360	1589696	522788	242474	95960	0.0927534	unknown	0.0074	178.02	n/a	n/a
JK2886	Standard	cal BC 398-373	Pre-Ptolemaic Period	2723506	2790310	154515	57652	13499	0.0121809	unknown	0.0751	277.86	n/a	n/a
JK2886	UDG	cal BC 398-373	Pre-Ptolemaic Period	1593585	1623261	75001	41366	13392	0.0120807	unknown	0.02245	162.02	n/a	n/a
JK2888	Standard	cal BC 97-2	Ptolemaic Period	2515542	2489430	2073371	1164771	151640	0.160506	male	0.10055	713.97	0.038575	0.0317203
JK2888	UDG	cal BC 97-2	Ptolemaic Period	3406116	3291507	2671371	1577260	201967	0.228829	male	0.00985	760.12	0.072628	0.0263315
JK2889	Standard	cal BC 797-674	Pre-Ptolemaic Period	2956880	3108040	563062	130839	54591	0.0504917	female	0.0208	562.35	n/a	n/a
JK2889	UDG	cal BC 797-674	Pre-Ptolemaic Period	5045709	5270427	900391	208659	80027	0.0751969	female	0.007	518.62	n/a	n/a
JK2895	Standard	cal AD 25-111	Roman Period	2791174	2865826	990071	266341	63175	0.0590082	unknown	0.03575	1696.05	n/a	n/a
JK2895	UDG	cal AD 25-111	Roman Period	3478430	3501835	1075755	329405	89709	0.0853846	unknown	0.0086	1093.14	n/a	n/a
JK2900	Standard	cal BC 804-786	Pre-Ptolemaic Period	3547895	3812034	1049348	182199	75949	0.0711153	female	0.00875	74.28	n/a	n/a
JK2900	UDG	cal BC 804-786	Pre-Ptolemaic Period	3346867	3637290	1026793	295941	142685	0.141585	female	0.0041	55.37	n/a	n/a
JK2907	Standard	cal AD 26-84	Roman Period	3947952	3937596	614220	139957	30138	0.0275434	male	0.04355	1069.61	err	err
JK2907	UDG	cal AD 26-84	Roman Period	2927898	2931086	510502	161206	44997	0.0413665	male	0.01345	600.71	n/a	n/a
JK2911	Standard	cal BC 769-560	Pre-Ptolemaic Period	3928608	3941206	3006363	2347067	547320	1.06692	male	0.15685	2925.39	0.009183	0.0033536
JK2911	UDG	cal BC 769-560	Pre-Ptolemaic Period	3652582	3641064	2733825	2173034	508360	0.957434	male	0.0126	3124.56	0.005063	0.0022011
JK2916	Standard	cal BC 1111-998	Pre-Ptolemaic Period	3219132	3327179	965274	253291	16258	0.0150226	unknown	0.01525	111.32	n/a	n/a
JK2916	UDG	cal BC 1111-998	Pre-Ptolemaic Period	3981335	4121154	1059862	364175	35566	0.0326365	unknown	0.00605	82.53	n/a	n/a
JK2918	Standard	cal AD 84-129	Roman Period	2829605	2861453	649110	209674	6488	0.00613101	male	0.027	341.81	err	err
JK2918	UDG	cal AD 84-129	Roman Period	27871514	28598852	5633845	2025814	14376	0.0144136	male	0.00645	162.18	n/a	n/a
JK2919	Standard	cal BC 790-671	Pre-Ptolemaic Period	4109876	4130772	1482892	359888	40204	0.0370167	unknown	0.04385	1109.77	err	err
JK2919	UDG	cal BC 790-671	Pre-Ptolemaic Period	3714644	3685351	1276868	402087	72414	0.0678323	female	0.00925	954.23	n/a	n/a
JK2921	Standard	cal AD 35-120	Roman Period	3314019	3378266	1012546	217980	17729	0.0162121	unknown	0.0274	3264.1	err	err
JK2921	UDG	cal AD 35-120	Roman Period	1887755	1929210	428406	139844	35421	0.0323967	unknown	0.009	1164.02	n/a	n/a
JK2923	Standard	cal BC 753-544	Pre-Ptolemaic Period	3452267	3479232	139665	55364	5572	0.00502155	male	0.03665	491.11	n/a	n/a
JK2923	UDG	cal BC 753-544	Pre-Ptolemaic Period	3679475	3690129	46974	31664	3632	0.00326538	male	0.02775	268.82	err	err
JK2925	Standard	cal AD 5-54	Roman Period	2362956	2462550	962159	198062	29326	0.0270622	unknown	0.08355	1450.36	n/a	n/a
JK2925	UDG	cal AD 5-54	Roman Period	2699577	2789393	1067078	194887	37594	0.0348385	unknown	0.01905	934.76	n/a	n/a
JK2950	Standard	cal BC 357-206	Ptolemaic Period	3077618	3113575	1025544	518432	35708	0.0326677	male	0.0347	641.88	n/a	n/a
JK2950	UDG	cal BC 357-206	Ptolemaic Period	3719600	3686496	414207	124438	41098	0.0377548	unknown	0.0125	1367.36	n/a	n/a
JK2951	Standard	cal BC 344-169	Ptolemaic Period	2704847	2726320	82236	27866	6834	0.00613412	female	0.0568	962.26	n/a	n/a
JK2951	UDG	cal BC 344-169	Ptolemaic Period	3264527	3312849	593004	82280	13327	0.0120537	female	0.0156	1151.79	err	err
JK2952	Standard	cal BC 790-603	Pre-Ptolemaic Period	2727713	2744569	675541	193401	14560	0.0132127	male	0.03385	534.02	n/a	n/a
JK2952	UDG	cal BC 790-603	Pre-Ptolemaic Period	4275565	4285346	1105721	461687	23688	0.0216014	male	0.00865	292.85	err	err
JK2955	Standard	cal BC 391-260	Pre-Ptolemaic Period	2027809	2089080	309489	128765	55070	0.0512887	male	0.02725	20.76	n/a	n/a
JK2955	UDG	cal BC 391-260	Pre-Ptolemaic Period	2310436	2383769	390539	161798	74892	0.0712241	male	0.0077	22.25	n/a	n/a
JK2957	Standard	cal BC 788-595	Pre-Ptolemaic Period	3771112	3820517	1160927	230083	26206	0.0240419	male	0.0402	1251.5	err	err
JK2957	UDG	cal BC 788-595	Pre-Ptolemaic Period	2756878	2737164	729194	233716	43888	0.0405513	male	0.00865	991.64	err	err
JK2958	Standard	cal AD 27-83	Roman Period	4013642	4167935	844393	206882	28522	0.0260469	unknown	0.01755	674.58	n/a	n/a
JK2958	UDG	cal AD 27-83	Roman Period	4004374	4064208	777342	213477	34686	0.0317366	unknown	0.0082	581.8	err	err
JK2960	Standard	cal BC 87-cal AD 1	Ptolemaic Period	3328180	3370854	1377455	282921	43792	0.0405626	female	0.00845	55.48	n/a	n/a
JK2960	UDG	cal BC 87-cal AD 1	Ptolemaic Period	3773376	3926948	1748883	453481	73187	0.0684386	female	0.00615	69.12	n/a	n/a
JK2965	Standard	cal BC 979-914	Pre-Ptolemaic Period	3018468	3096257	653703	302265	25124	0.0228998	male	0.0377	2136.98	n/a	n/a
JK2965	UDG	cal BC 979-914	Pre-Ptolemaic Period	2758679	2806226	525794	285627	35604	0.0327127	male	0.01495	1947.91	n/a	n/a
JK2972	Standard	cal BC 156-53	Ptolemaic Period	2475723	2730914	610377	56022	18784	0.0171195	male	0.00815	436.51	err	err
JK2972	UDG	cal BC 156-53	Ptolemaic Period	4083828	4412666	886350	74427	23098	0.0210258	male	0.00655	369.51	n/a	n/a
JK2974	Standard	cal BC 889-803	Pre-Ptolemaic Period	2670935	2687113	1229372	394097	30579	0.0279797	male	0.0863	386.25	err	err
JK2974	UDG	cal BC 889-803	Pre-Ptolemaic Period	3764742	3809032	1591540	540057	61284	0.0568378	male	0.0103	421.9	n/a	n/a
JK2975	Standard	cal BC 43-cal AD 45	Roman Period	3609937	3754544	344037	45737	11540	0.01048	female	0.01625	203.9	err	err
JK2975	UDG	cal BC 43-cal AD 45	Roman Period	2622060	2766187	259228	47521	15401	0.0139292	female	0.01195	102.55	n/a	n/a
JK2978	Standard	cal BC 975-905	Pre-Ptolemaic Period	3262037	3339353	866982	167389	56080	0.0547405	female	0.0206	168.12	n/a	n/a
JK2978	UDG	cal BC 975-905	Pre-Ptolemaic Period	2641711	2729141	980529	261195	91352	0.0936519	unknown	0.00645	170.95	n/a	n/a
JK2981	Standard	cal BC 399-376	Pre-Ptolemaic Period	3472320	3591309	1763114	452366	63235	0.0593387	female	0.14815	1029.07	n/a	n/a
JK2981	UDG	cal BC 399-376	Pre-Ptolemaic Period	3056591	3158609	1641694	558065	114609	0.112168	female	0.01525	791.44	n/a	n/a
