# Supplementary material for: Ancient Egyptian mummy genomes suggest an increase of Sub-Saharan African ancestry in post-Roman periods
Source: Nat Commun. 2017 May 30;8:15694. doi: 10.1038/ncomms15694 (PMC5459999; doi:10.1038/ncomms15694)
Supplement: Supplementary Data 4 — Results of the genetic distance computation with Arlequin between 56 populations from Europe, Africa, the middle East, Asia and the Ancient Egyptian metapopulation investigated in this study. [file ncomms15694-s4.xlsx]

## Sheet: Sheet1
Supplementary Data 4: Results of the genetic distance computation with Arlequin between 56 populations from Europe, Africa, the middle East, Asia and the Ancient Egyptian metapopulation investigated in this study.
Pairwise Fst (top) and significance values (bottom) were computed based on HVS-1 sequences created of the generated mitochondrial DNA using Arlequin. The corresponding p-values (lower diagonal, bottom matrix) were corrected (upper diagonal, in italics, bottom matrix) using the Benjamini Hochberg method as provided in the p.adjust function using GNU R.
Distance Method:	Tamura & Nei
Gamma Shape (Jmodeltest 2)	0.26
	AEGY	EGY_PAG	EGY	ETH	TRO	SDN	ALG	LIB	MAR	TUN	BER	OSS	GEO	IRN	IRQ	JOR	KWT	LBN	PAL	DRZ	ARE	SAU	SYR	TUR	YEM	AUT	DNK	EST	ISL	LTV	NOR	SWE	POR	ESP	BAS	BUL	GRE	SCO	IRL
AEGY	0	0.00929	0.01461	0.09	0.01809	0.09324	0.02649	0.02484	0.03776	0.03172	0.03705	0.0302	0.03481	0.02551	0.01833	0.03192	0.01624	0.03148	0.02676	0.033	0.0344	0.02563	0.01773	0.03384	0.03183	0.04081	0.04743	0.04261	0.05088	0.05312	0.06062	0.05702	0.03898	0.05533	0.07809	0.04041	0.03727	0.05369	0.057
EGY_PAG	0.00929	0	0.00595	0.05051	0.00359	0.05323	0.00637	0.00888	0.01778	0.00965	0.01784	0.03439	0.03198	0.02953	0.02084	0.02078	0.01517	0.03523	0.0204	0.02437	0.01939	0.02786	0.01906	0.03358	0.01756	0.04691	0.0528	0.04585	0.05956	0.05145	0.06581	0.05854	0.03648	0.05755	0.08033	0.04598	0.04198	0.06011	0.05976
EGY	0.01461	0.00595	0	0.05275	0.00731	0.05256	0.00632	0.00466	0.01361	0.00847	0.0099	0.01929	0.02017	0.01853	0.01265	0.01192	0.01173	0.02243	0.01014	0.01485	0.0102	0.02253	0.0101	0.01909	0.0091	0.0336	0.03528	0.03142	0.03907	0.03341	0.04568	0.03973	0.02546	0.04283	0.05402	0.03144	0.02769	0.04322	0.03783
ETH	0.09	0.05051	0.05275	0	0.06644	0.00477	0.04121	0.05842	0.08477	0.07219	0.07686	0.10638	0.11932	0.12165	0.10549	0.08882	0.08711	0.13774	0.09514	0.10727	0.06431	0.09302	0.09957	0.12971	0.0422	0.15985	0.15394	0.14695	0.17307	0.15027	0.19027	0.17303	0.1514	0.18772	0.2093	0.16492	0.16152	0.19002	0.1644
TRO	0.01809	0.00359	0.00731	0.06644	0	0.0697	0.00982	0.00654	0.01177	0.00799	0.01084	0.03126	0.00312	0.01534	0.01535	0.01505	0.02131	0.01238	0.01114	0.00133	0.01898	0.03918	0.00964	0.02585	0.02457	0.01893	0.0338	0.03102	0.03379	0.02575	0.03874	0.02527	0.01144	0.02431	0.05128	0.01876	0.01929	0.03011	0.02997
SDN	0.09324	0.05323	0.05256	0.00477	0.0697	0	0.04831	0.05959	0.0842	0.07046	0.07409	0.11302	0.12295	0.12734	0.11157	0.09495	0.09227	0.14425	0.10247	0.10793	0.07174	0.10327	0.10732	0.13933	0.04882	0.16255	0.15921	0.15117	0.17769	0.15153	0.19405	0.17578	0.15322	0.19185	0.21113	0.16889	0.16549	0.19574	0.16915
ALG	0.02649	0.00637	0.00632	0.04121	0.00982	0.04831	0	0.00627	0.0144	0.01294	0.0104	0.02656	0.03421	0.02455	0.02078	0.02171	0.01922	0.03455	0.01457	0.0238	0.01316	0.03399	0.01638	0.03143	0.01417	0.05203	0.05389	0.04572	0.05363	0.04912	0.06171	0.05409	0.03321	0.05099	0.07456	0.04221	0.03678	0.05191	0.05803
LIB	0.02484	0.00888	0.00466	0.05842	0.00654	0.05959	0.00627	0	0.00333	0.00119	0.00348	0.02074	0.02201	0.0176	0.01238	0.01024	0.01336	0.02277	0.00712	0.01549	0.00876	0.02602	0.00508	0.01605	0.01078	0.03218	0.03168	0.02684	0.03805	0.03134	0.04159	0.03466	0.01861	0.03346	0.04664	0.02777	0.02468	0.03699	0.03521
MAR	0.03776	0.01778	0.01361	0.08477	0.01177	0.0842	0.0144	0.00333	0	0.00262	0.00239	0.03283	0.026	0.02326	0.02153	0.01629	0.02284	0.02581	0.01613	0.01711	0.01766	0.03803	0.01551	0.02421	0.0239	0.03203	0.03409	0.03162	0.03918	0.03067	0.03832	0.03092	0.01618	0.02872	0.03993	0.02803	0.02639	0.03402	0.03386
TUN	0.03172	0.00965	0.00847	0.07219	0.00799	0.07046	0.01294	0.00119	0.00262	0	0.00255	0.03094	0.0236	0.02194	0.01835	0.01308	0.01819	0.02414	0.013	0.01568	0.01294	0.03404	0.01389	0.02184	0.01886	0.03315	0.03631	0.03239	0.04213	0.03206	0.04215	0.0345	0.01747	0.03213	0.04597	0.02881	0.02639	0.03774	0.03791
BER	0.03705	0.01784	0.0099	0.07686	0.01084	0.07409	0.0104	0.00348	0.00239	0.00255	0	0.03238	0.02605	0.02438	0.02296	0.0157	0.02509	0.02588	0.01622	0.01522	0.01658	0.04333	0.01668	0.02399	0.02229	0.03503	0.03742	0.03531	0.0428	0.03216	0.042	0.03226	0.01815	0.03137	0.04327	0.02876	0.02733	0.03762	0.03636
OSS	0.0302	0.03439	0.01929	0.10638	0.03126	0.11302	0.02656	0.02074	0.03283	0.03094	0.03238	0	0.02241	0.0033	0.00857	0.017	0.00737	0.01466	0.0106	0.02492	0.01192	0.01396	0.01079	0.01117	0.02348	0.02479	0.01709	0.02098	0.02168	0.02944	0.0275	0.02931	0.02512	0.03131	0.0399	0.02262	0.02022	0.02281	0.02619
GEO	0.03481	0.03198	0.02017	0.11932	0.00312	0.12295	0.03421	0.02201	0.026	0.0236	0.02605	0.02241	0	0.0118	0.0104	0.00858	0.02502	0.00427	0.00787	0.01283	0.02387	0.03859	-0.00155	0.00479	0.03797	0.00603	0.01331	0.00836	0.01411	0.00884	0.01551	0.01073	0.007	0.01055	0.02329	0.00617	0.00566	0.01323	0.00965
IRN	0.02551	0.02953	0.01853	0.12165	0.01534	0.12734	0.02455	0.0176	0.02326	0.02194	0.02438	0.0033	0.0118	0	-0.00164	0.01034	0.00727	0.00488	0.00015	0.01426	0.0128	0.01871	-0.01055	-0.003	0.02712	0.01197	0.00739	0.00493	0.01391	0.01859	0.01357	0.01577	0.0102	0.01564	0.02152	0.00759	0.00428	0.0109	0.01325
IRQ	0.01833	0.02084	0.01265	0.10549	0.01535	0.11157	0.02078	0.01238	0.02153	0.01835	0.02296	0.00857	0.0104	-0.00164	0	0.00805	0.00097	0.00513	0.00184	0.01434	0.00952	0.00919	-0.00291	0.00096	0.01829	0.01314	0.01023	0.01272	0.01508	0.02021	0.01852	0.02042	0.01229	0.01948	0.02914	0.01085	0.00784	0.01362	0.01615
JOR	0.03192	0.02078	0.01192	0.08882	0.01505	0.09495	0.02171	0.01024	0.01629	0.01308	0.0157	0.017	0.00858	0.01034	0.00805	0	0.01406	0.0068	0.0039	0.01565	0.01054	0.02521	0.00045	-0.00051	0.02202	0.01788	0.01933	0.01791	0.02157	0.01743	0.02379	0.01996	0.01159	0.01774	0.03383	0.01425	0.00982	0.02069	0.01934
KWT	0.01624	0.01517	0.01173	0.08711	0.02131	0.09227	0.01922	0.01336	0.02284	0.01819	0.02509	0.00737	0.02502	0.00727	0.00097	0.01406	0	0.01798	0.00525	0.01998	0.00839	0.00404	-0.00187	0.00628	0.01288	0.02756	0.02285	0.01908	0.03071	0.03559	0.0351	0.03755	0.02535	0.03891	0.04754	0.02597	0.0197	0.03205	0.03359
LBN	0.03148	0.03523	0.02243	0.13774	0.01238	0.14425	0.03455	0.02277	0.02581	0.02414	0.02588	0.01466	0.00427	0.00488	0.00513	0.0068	0.01798	0	0.00443	0.01285	0.02018	0.03017	-0.00368	0.00074	0.0374	0.00586	0.00701	0.00896	0.01037	0.01287	0.0099	0.00931	0.00601	0.0078	0.01636	0.00424	0.00236	0.00781	0.0068
PAL	0.02676	0.0204	0.01014	0.09514	0.01114	0.10247	0.01457	0.00712	0.01613	0.013	0.01622	0.0106	0.00787	0.00015	0.00184	0.0039	0.00525	0.00443	0	0.01244	0.00525	0.01536	-0.00203	0.00177	0.01542	0.01362	0.01029	0.01392	0.01304	0.01767	0.01653	0.01752	0.00865	0.01505	0.02589	0.00949	0.00705	0.01168	0.01267
DRZ	0.033	0.02437	0.01485	0.10727	0.00133	0.10793	0.0238	0.01549	0.01711	0.01568	0.01522	0.02492	0.01283	0.01426	0.01434	0.01565	0.01998	0.01285	0.01244	0	0.01897	0.03371	0.0093	0.01792	0.02833	0.02207	0.02958	0.03021	0.0325	0.03042	0.0356	0.02584	0.01464	0.02511	0.04181	0.02003	0.01851	0.02809	0.0274
ARE	0.0344	0.01939	0.0102	0.06431	0.01898	0.07174	0.01316	0.00876	0.01766	0.01294	0.01658	0.01192	0.02387	0.0128	0.00952	0.01054	0.00839	0.02018	0.00525	0.01897	0	0.01583	0.00598	0.00851	0.00575	0.03356	0.0274	0.02675	0.03438	0.03437	0.0383	0.0372	0.02578	0.03923	0.04664	0.03016	0.02545	0.03617	0.03292
SAU	0.02563	0.02786	0.02253	0.09302	0.03918	0.10327	0.03399	0.02602	0.03803	0.03404	0.04333	0.01396	0.03859	0.01871	0.00919	0.02521	0.00404	0.03017	0.01536	0.03371	0.01583	0	0.00867	0.01593	0.01575	0.0409	0.03253	0.03108	0.04091	0.05008	0.04915	0.05348	0.04343	0.05857	0.0631	0.04276	0.03514	0.04762	0.04511
SYR	0.01773	0.01906	0.0101	0.09957	0.00964	0.10732	0.01638	0.00508	0.01551	0.01389	0.01668	0.01079	-0.00155	-0.01055	-0.00291	0.00045	-0.00187	-0.00368	-0.00203	0.0093	0.00598	0.00867	0	-0.00529	0.01553	0.00127	-0.00097	0.00894	0.00409	0.01058	0.00658	0.0082	0.00116	0.00521	0.01982	-0.00103	-0.00171	-0.00101	0.00425
TUR	0.03384	0.03358	0.01909	0.12971	0.02585	0.13933	0.03143	0.01605	0.02421	0.02184	0.02399	0.01117	0.00479	-0.003	0.00096	-0.00051	0.00628	0.00074	0.00177	0.01792	0.00851	0.01593	-0.00529	0	0.02642	0.00698	0.00349	0.00751	0.01351	0.01096	0.00968	0.00804	0.00664	0.00932	0.02066	0.00379	0.00168	0.0058	0.00771
YEM	0.03183	0.01756	0.0091	0.0422	0.02457	0.04882	0.01417	0.01078	0.0239	0.01886	0.02229	0.02348	0.03797	0.02712	0.01829	0.02202	0.01288	0.0374	0.01542	0.02833	0.00575	0.01575	0.01553	0.02642	0	0.05118	0.04476	0.04307	0.05455	0.0536	0.06331	0.06041	0.04514	0.06644	0.0748	0.05077	0.04568	0.06187	0.05317
AUT	0.04081	0.04691	0.0336	0.15985	0.01893	0.16255	0.05203	0.03218	0.03203	0.03315	0.03503	0.02479	0.00603	0.01197	0.01314	0.01788	0.02756	0.00586	0.01362	0.02207	0.03356	0.0409	0.00127	0.00698	0.05118	0	0.00359	-0.00027	0.00853	0.0064	0.00418	0.00327	0.00456	0.00425	0.01193	0.00116	0.00277	0.00353	0.00348
DNK	0.04743	0.0528	0.03528	0.15394	0.0338	0.15921	0.05389	0.03168	0.03409	0.03631	0.03742	0.01709	0.01331	0.00739	0.01023	0.01933	0.02285	0.00701	0.01029	0.02958	0.0274	0.03253	-0.00097	0.00349	0.04476	0.00359	0	-0.00013	0.0047	0.01128	0.00257	0.00669	0.00822	0.00604	0.01135	0.00361	0.00366	0.00088	0.0026
EST	0.04261	0.04585	0.03142	0.14695	0.03102	0.15117	0.04572	0.02684	0.03162	0.03239	0.03531	0.02098	0.00836	0.00493	0.01272	0.01791	0.01908	0.00896	0.01392	0.03021	0.02675	0.03108	0.00894	0.00751	0.04307	-0.00027	-0.00013	0	0.00478	0.00121	5e-05	0.00326	0.00595	0.00544	0.01283	0.00156	0.00486	-0.00151	0.00442
ISL	0.05088	0.05956	0.03907	0.17307	0.03379	0.17769	0.05363	0.03805	0.03918	0.04213	0.0428	0.02168	0.01411	0.01391	0.01508	0.02157	0.03071	0.01037	0.01304	0.0325	0.03438	0.04091	0.00409	0.01351	0.05455	0.00853	0.0047	0.00478	0	0.01291	0.00697	0.01322	0.01204	0.01088	0.01579	0.00948	0.00822	0.0054	0.00654
LTV	0.05312	0.05145	0.03341	0.15027	0.02575	0.15153	0.04912	0.03134	0.03067	0.03206	0.03216	0.02944	0.00884	0.01859	0.02021	0.01743	0.03559	0.01287	0.01767	0.03042	0.03437	0.05008	0.01058	0.01096	0.0536	0.0064	0.01128	0.00121	0.01291	0	0.00924	0.00622	0.00749	0.00777	0.01657	0.00641	0.00842	0.00926	0.00904
NOR	0.06062	0.06581	0.04568	0.19027	0.03874	0.19405	0.06171	0.04159	0.03832	0.04215	0.042	0.0275	0.01551	0.01357	0.01852	0.02379	0.0351	0.0099	0.01653	0.0356	0.0383	0.04915	0.00658	0.00968	0.06331	0.00418	0.00257	5e-05	0.00697	0.00924	0	0.00439	0.00731	0.00361	0.006	0.00399	0.00498	0.00086	0.00289
SWE	0.05702	0.05854	0.03973	0.17303	0.02527	0.17578	0.05409	0.03466	0.03092	0.0345	0.03226	0.02931	0.01073	0.01577	0.02042	0.01996	0.03755	0.00931	0.01752	0.02584	0.0372	0.05348	0.0082	0.00804	0.06041	0.00327	0.00669	0.00326	0.01322	0.00622	0.00439	0	0.00475	0.00219	0.00832	0.00282	0.00559	0.00487	0.00243
POR	0.03898	0.03648	0.02546	0.1514	0.01144	0.15322	0.03321	0.01861	0.01618	0.01747	0.01815	0.02512	0.007	0.0102	0.01229	0.01159	0.02535	0.00601	0.00865	0.01464	0.02578	0.04343	0.00116	0.00664	0.04514	0.00456	0.00822	0.00595	0.01204	0.00749	0.00731	0.00475	0	0.00235	0.01035	0.00282	0.00332	0.00504	0.00575
ESP	0.05533	0.05755	0.04283	0.18772	0.02431	0.19185	0.05099	0.03346	0.02872	0.03213	0.03137	0.03131	0.01055	0.01564	0.01948	0.01774	0.03891	0.0078	0.01505	0.02511	0.03923	0.05857	0.00521	0.00932	0.06644	0.00425	0.00604	0.00544	0.01088	0.00777	0.00361	0.00219	0.00235	0	0.00403	0.00283	0.00395	0.00337	0.00179
BAS	0.07809	0.08033	0.05402	0.2093	0.05128	0.21113	0.07456	0.04664	0.03993	0.04597	0.04327	0.0399	0.02329	0.02152	0.02914	0.03383	0.04754	0.01636	0.02589	0.04181	0.04664	0.0631	0.01982	0.02066	0.0748	0.01193	0.01135	0.01283	0.01579	0.01657	0.006	0.00832	0.01035	0.00403	0	0.01009	0.01166	0.00613	0.00777
BUL	0.04041	0.04598	0.03144	0.16492	0.01876	0.16889	0.04221	0.02777	0.02803	0.02881	0.02876	0.02262	0.00617	0.00759	0.01085	0.01425	0.02597	0.00424	0.00949	0.02003	0.03016	0.04276	-0.00103	0.00379	0.05077	0.00116	0.00361	0.00156	0.00948	0.00641	0.00399	0.00282	0.00282	0.00283	0.01009	0	0.00109	0.00241	0.00285
GRE	0.03727	0.04198	0.02769	0.16152	0.01929	0.16549	0.03678	0.02468	0.02639	0.02639	0.02733	0.02022	0.00566	0.00428	0.00784	0.00982	0.0197	0.00236	0.00705	0.01851	0.02545	0.03514	-0.00171	0.00168	0.04568	0.00277	0.00366	0.00486	0.00822	0.00842	0.00498	0.00559	0.00332	0.00395	0.01166	0.00109	0	0.00248	0.00424
SCO	0.05369	0.06011	0.04322	0.19002	0.03011	0.19574	0.05191	0.03699	0.03402	0.03774	0.03762	0.02281	0.01323	0.0109	0.01362	0.02069	0.03205	0.00781	0.01168	0.02809	0.03617	0.04762	-0.00101	0.0058	0.06187	0.00353	0.00088	-0.00151	0.0054	0.00926	0.00086	0.00487	0.00504	0.00337	0.00613	0.00241	0.00248	0	0.00231
IRL	0.057	0.05976	0.03783	0.1644	0.02997	0.16915	0.05803	0.03521	0.03386	0.03791	0.03636	0.02619	0.00965	0.01325	0.01615	0.01934	0.03359	0.0068	0.01267	0.0274	0.03292	0.04511	0.00425	0.00771	0.05317	0.00348	0.0026	0.00442	0.00654	0.00904	0.00289	0.00243	0.00575	0.00179	0.00777	0.00285	0.00424	0.00231	0
Corresponding p-Values
Above diagonal as issued by Arlequin with standard deviations, without correction. Below diagonal in italics with Benjamini Hochberg correction (BY) applied.
	AEGY	EGYP	EGY	ETH	TRO	SDN	ALG	LIB	MAR	TUN	BER	OSS	GEO	IRN	IRQ	JOR	KWT	LBN	PAL	DRZ	ARE	SAU	SYR	TUR	YEM	AUT	DNK	EST	ISL	LTV	NOR	SWE	POR	ESP	BAS	BUL	GRE	SCO	IRL
AEGY	*	0.02344+-0.0048	0.00000+-0.0000	0.00000+-0.0000	0.05957+-0.0080	0.00000+-0.0000	0.00293+-0.0016	0.00000+-0.0000	0.00000+-0.0000	0.00000+-0.0000	0.00000+-0.0000	0.00000+-0.0000	0.00000+-0.0000	0.00000+-0.0000	0.00000+-0.0000	0.00000+-0.0000	0.00000+-0.0000	0.00000+-0.0000	0.00000+-0.0000	0.00000+-0.0000	0.00000+-0.0000	0.00000+-0.0000	0.00000+-0.0000	0.00000+-0.0000	0.00000+-0.0000	0.00000+-0.0000	0.00000+-0.0000	0.00000+-0.0000	0.00000+-0.0000	0.00000+-0.0000	0.00000+-0.0000	0.00000+-0.0000	0.00000+-0.0000	0.00000+-0.0000	0.00000+-0.0000	0.00000+-0.0000	0.00000+-0.0000	0.00000+-0.0000	0.00000+-0.0000
EGYP	0.0252825	*	0.00879+-0.0032	0.00000+-0.0000	0.26562+-0.0150	0.00000+-0.0000	0.13574+-0.0132	0.00293+-0.0016	0.00098+-0.0010	0.00000+-0.0000	0.00000+-0.0000	0.00000+-0.0000	0.00000+-0.0000	0.00000+-0.0000	0.00000+-0.0000	0.00000+-0.0000	0.00000+-0.0000	0.00000+-0.0000	0.00000+-0.0000	0.00000+-0.0000	0.00000+-0.0000	0.00000+-0.0000	0.00000+-0.0000	0.00000+-0.0000	0.00098+-0.0010	0.00000+-0.0000	0.00000+-0.0000	0.00000+-0.0000	0.00000+-0.0000	0.00000+-0.0000	0.00000+-0.0000	0.00000+-0.0000	0.00000+-0.0000	0.00000+-0.0000	0.00000+-0.0000	0.00000+-0.0000	0.00000+-0.0000	0.00000+-0.0000	0.00000+-0.0000
EGY	0	0.00975058	*	0.00000+-0.0000	0.12012+-0.0085	0.00000+-0.0000	0.06641+-0.0071	0.00098+-0.0010	0.00000+-0.0000	0.00000+-0.0000	0.00000+-0.0000	0.00000+-0.0000	0.00000+-0.0000	0.00000+-0.0000	0.00000+-0.0000	0.00000+-0.0000	0.00000+-0.0000	0.00000+-0.0000	0.00000+-0.0000	0.00000+-0.0000	0.00000+-0.0000	0.00000+-0.0000	0.00098+-0.0010	0.00000+-0.0000	0.00000+-0.0000	0.00000+-0.0000	0.00000+-0.0000	0.00000+-0.0000	0.00000+-0.0000	0.00000+-0.0000	0.00000+-0.0000	0.00000+-0.0000	0.00000+-0.0000	0.00000+-0.0000	0.00000+-0.0000	0.00000+-0.0000	0.00000+-0.0000	0.00000+-0.0000	0.00000+-0.0000
ETH	0	0	0	*	0.00000+-0.0000	0.05762+-0.0076	0.00000+-0.0000	0.00000+-0.0000	0.00000+-0.0000	0.00000+-0.0000	0.00000+-0.0000	0.00000+-0.0000	0.00000+-0.0000	0.00000+-0.0000	0.00000+-0.0000	0.00000+-0.0000	0.00000+-0.0000	0.00000+-0.0000	0.00000+-0.0000	0.00000+-0.0000	0.00000+-0.0000	0.00000+-0.0000	0.00000+-0.0000	0.00000+-0.0000	0.00000+-0.0000	0.00000+-0.0000	0.00000+-0.0000	0.00000+-0.0000	0.00000+-0.0000	0.00000+-0.0000	0.00000+-0.0000	0.00000+-0.0000	0.00000+-0.0000	0.00000+-0.0000	0.00000+-0.0000	0.00000+-0.0000	0.00000+-0.0000	0.00000+-0.0000	0.00000+-0.0000
TRO	0.0630591	0.273747	0.125188	0	*	0.00000+-0.0000	0.17773+-0.0111	0.16504+-0.0099	0.08008+-0.0076	0.11719+-0.0097	0.05859+-0.0067	0.00000+-0.0000	0.26855+-0.0129	0.03125+-0.0059	0.02637+-0.0046	0.03320+-0.0055	0.01562+-0.0039	0.05762+-0.0060	0.06738+-0.0070	0.31738+-0.0143	0.01465+-0.0031	0.00098+-0.0010	0.09473+-0.0077	0.00293+-0.0016	0.01660+-0.0034	0.02148+-0.0045	0.00684+-0.0023	0.00293+-0.0016	0.00391+-0.0019	0.01172+-0.0027	0.00000+-0.0000	0.00684+-0.0027	0.07129+-0.0093	0.00977+-0.0026	0.00000+-0.0000	0.01465+-0.0034	0.01367+-0.0037	0.00684+-0.0023	0.00586+-0.0026
SDN	0	0	0	0.0612574	0	*	0.00000+-0.0000	0.00000+-0.0000	0.00000+-0.0000	0.00000+-0.0000	0.00000+-0.0000	0.00000+-0.0000	0.00000+-0.0000	0.00000+-0.0000	0.00000+-0.0000	0.00000+-0.0000	0.00000+-0.0000	0.00000+-0.0000	0.00000+-0.0000	0.00000+-0.0000	0.00000+-0.0000	0.00000+-0.0000	0.00000+-0.0000	0.00000+-0.0000	0.00000+-0.0000	0.00000+-0.0000	0.00000+-0.0000	0.00000+-0.0000	0.00000+-0.0000	0.00000+-0.0000	0.00000+-0.0000	0.00000+-0.0000	0.00000+-0.0000	0.00000+-0.0000	0.00000+-0.0000	0.00000+-0.0000	0.00000+-0.0000	0.00000+-0.0000	0.00000+-0.0000
ALG	0.00335051	0.141071	0.0701994	0	0.183423	0	*	0.05859+-0.0082	0.00879+-0.0032	0.00781+-0.0031	0.02441+-0.0033	0.00000+-0.0000	0.00000+-0.0000	0.00000+-0.0000	0.00000+-0.0000	0.00000+-0.0000	0.00293+-0.0016	0.00000+-0.0000	0.00195+-0.0014	0.00098+-0.0010	0.00391+-0.0019	0.00000+-0.0000	0.00781+-0.0031	0.00000+-0.0000	0.01562+-0.0034	0.00000+-0.0000	0.00000+-0.0000	0.00000+-0.0000	0.00000+-0.0000	0.00000+-0.0000	0.00000+-0.0000	0.00000+-0.0000	0.00000+-0.0000	0.00000+-0.0000	0.00000+-0.0000	0.00000+-0.0000	0.00000+-0.0000	0.00000+-0.0000	0.00000+-0.0000
LIB	0	0.00335051	0.00114902	0	0.171042	0	0.0621104	*	0.00195+-0.0014	0.11914+-0.0096	0.00293+-0.0016	0.00000+-0.0000	0.00000+-0.0000	0.00000+-0.0000	0.00000+-0.0000	0.00000+-0.0000	0.00000+-0.0000	0.00000+-0.0000	0.00000+-0.0000	0.00000+-0.0000	0.00000+-0.0000	0.00000+-0.0000	0.01074+-0.0033	0.00000+-0.0000	0.00000+-0.0000	0.00000+-0.0000	0.00000+-0.0000	0.00000+-0.0000	0.00000+-0.0000	0.00000+-0.0000	0.00000+-0.0000	0.00000+-0.0000	0.00000+-0.0000	0.00000+-0.0000	0.00000+-0.0000	0.00000+-0.0000	0.00000+-0.0000	0.00000+-0.0000	0.00000+-0.0000
MAR	0	0.00114902	0	0	0.0841692	0	0.00975058	0.00226127	*	0.00781+-0.0028	0.00098+-0.0010	0.00000+-0.0000	0.00000+-0.0000	0.00000+-0.0000	0.00000+-0.0000	0.00000+-0.0000	0.00000+-0.0000	0.00000+-0.0000	0.00000+-0.0000	0.00000+-0.0000	0.00000+-0.0000	0.00000+-0.0000	0.00000+-0.0000	0.00000+-0.0000	0.00000+-0.0000	0.00000+-0.0000	0.00000+-0.0000	0.00000+-0.0000	0.00000+-0.0000	0.00000+-0.0000	0.00000+-0.0000	0.00000+-0.0000	0.00000+-0.0000	0.00000+-0.0000	0.00000+-0.0000	0.00000+-0.0000	0.00000+-0.0000	0.00000+-0.0000	0.00000+-0.0000
TUN	0	0	0	0	0.122479	0	0.00870257	0.124342	0.00870257	*	0.00586+-0.0026	0.00000+-0.0000	0.00000+-0.0000	0.00000+-0.0000	0.00000+-0.0000	0.00000+-0.0000	0.00000+-0.0000	0.00000+-0.0000	0.00000+-0.0000	0.00000+-0.0000	0.00000+-0.0000	0.00000+-0.0000	0.00000+-0.0000	0.00000+-0.0000	0.00000+-0.0000	0.00000+-0.0000	0.00000+-0.0000	0.00000+-0.0000	0.00000+-0.0000	0.00000+-0.0000	0.00000+-0.0000	0.00000+-0.0000	0.00000+-0.0000	0.00000+-0.0000	0.00000+-0.0000	0.00000+-0.0000	0.00000+-0.0000	0.00000+-0.0000	0.00000+-0.0000
BER	0	0	0	0	0.0621104	0	0.0262904	0.00335051	0.00114902	0.0066193	*	0.00000+-0.0000	0.00000+-0.0000	0.00000+-0.0000	0.00000+-0.0000	0.00000+-0.0000	0.00000+-0.0000	0.00000+-0.0000	0.00000+-0.0000	0.00000+-0.0000	0.00000+-0.0000	0.00000+-0.0000	0.00000+-0.0000	0.00000+-0.0000	0.00000+-0.0000	0.00000+-0.0000	0.00000+-0.0000	0.00000+-0.0000	0.00000+-0.0000	0.00000+-0.0000	0.00000+-0.0000	0.00000+-0.0000	0.00000+-0.0000	0.00000+-0.0000	0.00000+-0.0000	0.00000+-0.0000	0.00000+-0.0000	0.00000+-0.0000	0.00000+-0.0000
OSS	0	0	0	0	0	0	0	0	0	0	0	*	0.00000+-0.0000	0.00293+-0.0016	0.00000+-0.0000	0.00000+-0.0000	0.00000+-0.0000	0.00000+-0.0000	0.00000+-0.0000	0.00000+-0.0000	0.00000+-0.0000	0.00000+-0.0000	0.00000+-0.0000	0.00000+-0.0000	0.00000+-0.0000	0.00000+-0.0000	0.00000+-0.0000	0.00000+-0.0000	0.00000+-0.0000	0.00000+-0.0000	0.00000+-0.0000	0.00000+-0.0000	0.00000+-0.0000	0.00000+-0.0000	0.00000+-0.0000	0.00000+-0.0000	0.00000+-0.0000	0.00000+-0.0000	0.00000+-0.0000
GEO	0	0	0	0	0.276383	0	0	0	0	0	0	0	*	0.00000+-0.0000	0.00000+-0.0000	0.00000+-0.0000	0.00000+-0.0000	0.00000+-0.0000	0.00000+-0.0000	0.00000+-0.0000	0.00000+-0.0000	0.00000+-0.0000	0.81445+-0.0097	0.00000+-0.0000	0.00000+-0.0000	0.00098+-0.0010	0.00000+-0.0000	0.00000+-0.0000	0.00000+-0.0000	0.00000+-0.0000	0.00000+-0.0000	0.00000+-0.0000	0.00000+-0.0000	0.00000+-0.0000	0.00000+-0.0000	0.00000+-0.0000	0.00000+-0.0000	0.00000+-0.0000	0.00000+-0.0000
IRN	0	0	0	0	0.0335112	0	0	0	0	0	0	0.00335051	0	*	0.99902+-0.0002	0.00000+-0.0000	0.00000+-0.0000	0.00000+-0.0000	0.34277+-0.0162	0.00000+-0.0000	0.00000+-0.0000	0.00000+-0.0000	0.99902+-0.0002	0.99902+-0.0002	0.00000+-0.0000	0.00000+-0.0000	0.00000+-0.0000	0.00000+-0.0000	0.00000+-0.0000	0.00000+-0.0000	0.00000+-0.0000	0.00000+-0.0000	0.00000+-0.0000	0.00000+-0.0000	0.00000+-0.0000	0.00000+-0.0000	0.00000+-0.0000	0.00000+-0.0000	0.00000+-0.0000
IRQ	0	0	0	0	0.0283602	0	0	0	0	0	0	0	0	0.99902	*	0.00000+-0.0000	0.09277+-0.0085	0.00000+-0.0000	0.01074+-0.0033	0.00000+-0.0000	0.00000+-0.0000	0.00000+-0.0000	0.99707+-0.0014	0.08301+-0.0094	0.00000+-0.0000	0.00000+-0.0000	0.00000+-0.0000	0.00000+-0.0000	0.00000+-0.0000	0.00000+-0.0000	0.00000+-0.0000	0.00000+-0.0000	0.00000+-0.0000	0.00000+-0.0000	0.00000+-0.0000	0.00000+-0.0000	0.00000+-0.0000	0.00000+-0.0000	0.00000+-0.0000
JOR	0	0	0	0	0.0354996	0	0	0	0	0	0	0	0	0	0	*	0.00000+-0.0000	0.00000+-0.0000	0.00879+-0.0025	0.00000+-0.0000	0.00000+-0.0000	0.00000+-0.0000	0.35840+-0.0156	0.61523+-0.0155	0.00000+-0.0000	0.00000+-0.0000	0.00000+-0.0000	0.00000+-0.0000	0.00000+-0.0000	0.00000+-0.0000	0.00000+-0.0000	0.00000+-0.0000	0.00000+-0.0000	0.00000+-0.0000	0.00000+-0.0000	0.00000+-0.0000	0.00000+-0.0000	0.00000+-0.0000	0.00000+-0.0000
KWT	0	0	0	0	0.0169962	0	0.00335051	0	0	0	0	0	0	0	0.0972314	0	*	0.00000+-0.0000	0.00000+-0.0000	0.00000+-0.0000	0.00000+-0.0000	0.00098+-0.0010	0.90430+-0.0074	0.00000+-0.0000	0.00000+-0.0000	0.00000+-0.0000	0.00000+-0.0000	0.00000+-0.0000	0.00000+-0.0000	0.00000+-0.0000	0.00000+-0.0000	0.00000+-0.0000	0.00000+-0.0000	0.00000+-0.0000	0.00000+-0.0000	0.00000+-0.0000	0.00000+-0.0000	0.00000+-0.0000	0.00000+-0.0000
LBN	0	0	0	0	0.0612574	0	0	0	0	0	0	0	0	0	0	0	0	*	0.00000+-0.0000	0.00000+-0.0000	0.00000+-0.0000	0.00000+-0.0000	0.99902+-0.0002	0.07520+-0.0094	0.00000+-0.0000	0.00000+-0.0000	0.00000+-0.0000	0.00000+-0.0000	0.00000+-0.0000	0.00000+-0.0000	0.00000+-0.0000	0.00000+-0.0000	0.00000+-0.0000	0.00000+-0.0000	0.00000+-0.0000	0.00000+-0.0000	0.00000+-0.0000	0.00000+-0.0000	0.00000+-0.0000
PAL	0	0	0	0	0.0711233	0	0.00226127	0	0	0	0	0	0	0.35179	0.0118428	0.00975058	0	0	*	0.00000+-0.0000	0.00000+-0.0000	0.00000+-0.0000	0.96484+-0.0064	0.01367+-0.0031	0.00000+-0.0000	0.00000+-0.0000	0.00000+-0.0000	0.00000+-0.0000	0.00000+-0.0000	0.00000+-0.0000	0.00000+-0.0000	0.00000+-0.0000	0.00000+-0.0000	0.00000+-0.0000	0.00000+-0.0000	0.00000+-0.0000	0.00000+-0.0000	0.00000+-0.0000	0.00000+-0.0000
DRZ	0	0	0	0	0.326184	0	0.00114902	0	0	0	0	0	0	0	0	0	0	0	0	*	0.00000+-0.0000	0.00000+-0.0000	0.00195+-0.0014	0.00000+-0.0000	0.00000+-0.0000	0.00000+-0.0000	0.00000+-0.0000	0.00000+-0.0000	0.00000+-0.0000	0.00000+-0.0000	0.00000+-0.0000	0.00000+-0.0000	0.00000+-0.0000	0.00000+-0.0000	0.00000+-0.0000	0.00000+-0.0000	0.00000+-0.0000	0.00000+-0.0000	0.00000+-0.0000
ARE	0	0	0	0	0.0159877	0	0.00445055	0	0	0	0	0	0	0	0	0	0	0	0	0	*	0.00000+-0.0000	0.00000+-0.0000	0.00000+-0.0000	0.00000+-0.0000	0.00000+-0.0000	0.00000+-0.0000	0.00000+-0.0000	0.00000+-0.0000	0.00000+-0.0000	0.00000+-0.0000	0.00000+-0.0000	0.00000+-0.0000	0.00000+-0.0000	0.00000+-0.0000	0.00000+-0.0000	0.00000+-0.0000	0.00000+-0.0000	0.00000+-0.0000
SAU	0	0	0	0	0.00114902	0	0	0	0	0	0	0	0	0	0	0	0.00114902	0	0	0	0	*	0.00098+-0.0010	0.00000+-0.0000	0.00000+-0.0000	0.00000+-0.0000	0.00000+-0.0000	0.00000+-0.0000	0.00000+-0.0000	0.00000+-0.0000	0.00000+-0.0000	0.00000+-0.0000	0.00000+-0.0000	0.00000+-0.0000	0.00000+-0.0000	0.00000+-0.0000	0.00000+-0.0000	0.00000+-0.0000	0.00000+-0.0000
SYR	0	0	0.00114902	0	0.0991454	0	0.00870257	0.0118428	0	0	0	0	0.825592	0.99902	0.99902	0.367323	0.915418	0.99902	0.974042	0.00226127	0	0.00114902	*	0.99902+-0.0002	0.00000+-0.0000	0.17188+-0.0107	0.65234+-0.0146	0.00000+-0.0000	0.02051+-0.0047	0.00000+-0.0000	0.00195+-0.0014	0.00000+-0.0000	0.17188+-0.0137	0.00391+-0.0023	0.00000+-0.0000	0.74902+-0.0158	0.94434+-0.0062	0.73438+-0.0136	0.02246+-0.0049
TUR	0	0	0	0	0.00335051	0	0	0	0	0	0	0	0	0.99902	0.0871252	0.627078	0	0.0791523	0.0149623	0	0	0	0.99902	*	0.00000+-0.0000	0.00000+-0.0000	0.00684+-0.0027	0.00000+-0.0000	0.00000+-0.0000	0.00000+-0.0000	0.00000+-0.0000	0.00000+-0.0000	0.00000+-0.0000	0.00000+-0.0000	0.00000+-0.0000	0.00000+-0.0000	0.00586+-0.0022	0.00000+-0.0000	0.00000+-0.0000
YEM	0	0.00114902	0	0	0.0180361	0	0.0169962	0	0	0	0	0	0	0	0	0	0	0	0	0	0	0	0	0	*	0.00000+-0.0000	0.00000+-0.0000	0.00000+-0.0000	0.00000+-0.0000	0.00000+-0.0000	0.00000+-0.0000	0.00000+-0.0000	0.00000+-0.0000	0.00000+-0.0000	0.00000+-0.0000	0.00000+-0.0000	0.00000+-0.0000	0.00000+-0.0000	0.00000+-0.0000
AUT	0	0	0	0	0.023236	0	0	0	0	0	0	0	0.00114902	0	0	0	0	0	0	0	0	0	0.177633	0	0	*	0.01270+-0.0039	0.53711+-0.0153	0.00000+-0.0000	0.00000+-0.0000	0.00000+-0.0000	0.00000+-0.0000	0.00000+-0.0000	0.00000+-0.0000	0.00000+-0.0000	0.03320+-0.0053	0.00195+-0.0014	0.00000+-0.0000	0.00293+-0.0016
DNK	0	0	0	0	0.00766784	0	0	0	0	0	0	0	0	0	0	0	0	0	0	0	0	0	0.663989	0.00766784	0	0.0139418	*	0.47168+-0.0171	0.00098+-0.0010	0.00000+-0.0000	0.03027+-0.0040	0.00000+-0.0000	0.00000+-0.0000	0.00000+-0.0000	0.00000+-0.0000	0.00293+-0.0016	0.00195+-0.0014	0.13965+-0.0116	0.05078+-0.0062
EST	0	0	0	0	0.00335051	0	0	0	0	0	0	0	0	0	0	0	0	0	0	0	0	0	0	0	0	0.548207	0.48209	*	0.00000+-0.0000	0.12109+-0.0081	0.42578+-0.0155	0.00586+-0.0022	0.00000+-0.0000	0.00000+-0.0000	0.00000+-0.0000	0.04004+-0.0063	0.00000+-0.0000	0.99902+-0.0002	0.00488+-0.0020
ISL	0	0	0	0	0.00445055	0	0	0	0	0	0	0	0	0	0	0	0	0	0	0	0	0	0.0222192	0	0	0	0.00114902	0	*	0.00000+-0.0000	0.00000+-0.0000	0.00000+-0.0000	0.00000+-0.0000	0.00000+-0.0000	0.00000+-0.0000	0.00000+-0.0000	0.00000+-0.0000	0.00000+-0.0000	0.00000+-0.0000
LTV	0	0	0	0	0.0129042	0	0	0	0	0	0	0	0	0	0	0	0	0	0	0	0	0	0	0	0	0	0	0.126022	0	*	0.00000+-0.0000	0.00000+-0.0000	0.00000+-0.0000	0.00000+-0.0000	0.00000+-0.0000	0.00000+-0.0000	0.00000+-0.0000	0.00000+-0.0000	0.00000+-0.0000
NOR	0	0	0	0	0	0	0	0	0	0	0	0	0	0	0	0	0	0	0	0	0	0	0.00226127	0	0	0	0.0325073	0.435778	0	0	*	0.00000+-0.0000	0.00000+-0.0000	0.00000+-0.0000	0.00000+-0.0000	0.00000+-0.0000	0.00000+-0.0000	0.02051+-0.0045	0.00195+-0.0014
SWE	0	0	0	0	0.00766784	0	0	0	0	0	0	0	0	0	0	0	0	0	0	0	0	0	0	0	0	0	0	0.0066193	0	0	0	*	0.00000+-0.0000	0.00000+-0.0000	0.00000+-0.0000	0.00000+-0.0000	0.00000+-0.0000	0.00000+-0.0000	0.00977+-0.0026
POR	0	0	0	0	0.0751435	0	0	0	0	0	0	0	0	0	0	0	0	0	0	0	0	0	0.177633	0	0	0	0	0	0	0	0	0	*	0.00000+-0.0000	0.00000+-0.0000	0.00000+-0.0000	0.00000+-0.0000	0.00000+-0.0000	0.00000+-0.0000
ESP	0	0	0	0	0.0108053	0	0	0	0	0	0	0	0	0	0	0	0	0	0	0	0	0	0.00445055	0	0	0	0	0	0	0	0	0	0	*	0.00000+-0.0000	0.00000+-0.0000	0.00000+-0.0000	0.00000+-0.0000	0.00684+-0.0027
BAS	0	0	0	0	0	0	0	0	0	0	0	0	0	0	0	0	0	0	0	0	0	0	0	0	0	0	0	0	0	0	0	0	0	0	*	0.00000+-0.0000	0.00000+-0.0000	0.00000+-0.0000	0.00000+-0.0000
BUL	0	0	0	0	0.0159877	0	0	0	0	0	0	0	0	0	0	0	0	0	0	0	0	0	0.760307	0	0	0.0354996	0.00335051	0.0427516	0	0	0	0	0	0	0	*	0.01270+-0.0031	0.00000+-0.0000	0.00098+-0.0010
GRE	0	0	0	0	0.0149623	0	0	0	0	0	0	0	0	0	0	0	0	0	0	0	0	0	0.954647	0.0066193	0	0.00226127	0.00226127	0	0	0	0	0	0	0	0	0.0139418	*	0.00000+-0.0000	0.00000+-0.0000
SCO	0	0	0	0	0.00766784	0	0	0	0	0	0	0	0	0	0	0	0	0	0	0	0	0	0.746469	0	0	0	0.144931	0.99902	0	0	0.0222192	0	0	0	0	0	0	*	0.00781+-0.0028
IRL	0	0	0	0	0.0066193	0	0	0	0	0	0	0	0	0	0	0	0	0	0	0	0	0	0.0242607	0	0	0.00335051	0.054141	0.00554613	0	0	0.00226127	0.0108053	0	0.00766784	0	0.00114902	0	0.00870257	*
References:
Turkish_Romans	Ottoni et al. 2016
Egypt_Pagani	Pagani et al 2015
Egypt	Krings et al. 1999	Rowold et al. 2007	Saunier et al. 2009	Stevanovich et al. 2003	Coudray et al. 2008	Kujanová et al. 2009
Tunisia	Plaza et al. 2003	Turchi et al. 2009	Cherni et al. 2009	Cherni et al. 2005	Loueslati et al. 2006	Fadhlaoui-Zid et al. 2004	Ennafaa et al. 2011	Loueslati et al. 2006
Morocco	Rando et al. 1998	Turchi et al. 2009	Plaza et al. 2003	Rhouda et al. 2009	Harich et al. 2010	Falachi et al. 2006	Barkez et al. 2001	Coudray et al. 2008	Pinto et al. 1996
Sudan	Krings et al. 1999
Ethiopia	Kivisild et al. 2004	Non et al. 2011	Poloni et al. 2009	Pagani et al. 2015
Syria	Richards et al. 2000	Vernesi et al. 2001
Iran	Richards et al. 2000	, Metspalu et al. 2004,	Comas et al. 2004,	Quintana-Murci et al. 2004,	Schönberg et al. 2001,	Nasidze et al. 2008
Iraq	Richards et al. 2000,	Al-Zahery et al 2003,	Al-Zahery et al 2011
Turkey	Calafell et al. 1996	Comas et al. 1996	Kivisild et al. 2002	Richards et al. 1996	Richards et al. 2000	Mergen et al. 2005	Di Benedetto et al. 2001	Schönberg et al. 2011	Quintana-Murci et al. 2004
Georgia	Reidla unpublished	Quintana-Murci et al. 2004	Comas et al. 2000	Alfonso-Sanchez et al. 2006	Schönberg et al. 2011	Comas et al. 2000
Yemen	Kivisild et al. 2004	Non et al. 2011	Rowold et al. 2007	Chern_ et al. 2008	Di Rienzo and Wilson 1991	Non et al. 2011	Richards et al. 2000
Kuwait	Scheible et al. 2011
United Arab Emirates	Rowold et al. 2007	Alshamali et al. 2008
Lebanon	Haber et al. 2011	Shlush et al. 2008
Oman	Rowold et al. 2007
Saudi-Arabia	Abu-Amero et al. 2008	Di Rienzo and Wilson 1991
Quatar	Rowold et al. 2007
Jordania	Rowold et al. 2007	Gonzales et al. 2008
Norway	Helgason et al. 2001	Richards et al. 2000	Opdal et al. 1998	Passarino et al. 2002	Delghandi et al. 1998	Sajantila et al. 1995
Sweden	Tillmar et al. 2010	Sajantila et al. 1995	Tonks et al. unpublished	Sajantila et al. 1996	Lappalainen et al. 2008	Kittles et al. 1999	Malmström et al. 2009	Skoglund et al. 2012
Spain	Corte-Real et al. 1996	Pinto et al. 1996	Prieto et all 2011	Larruga et al. 2001	Alvarez et al. 2007	Picornell et al. 2005	Falachi et al. 2006	Crespillo et al. 2000	Garcia et al. 2011	Maca Meyer et al. 2003	Álvarez-Iglesias et al. 2009	Cordoso et al. 2010	Plaza et al. 2003	Gonzalez et al. 2003	Salas et al. 1998	Casas et al. 2006	Rando et al. 1999	Santos et al. 2010	Richards et al. 2000	Alfonso-Sanchez et al. 2008	Bertranpetit et al. 1995	Cardoso et al. 2011	Maca-Meyer et al. 2003	Gresham et al. 2001
Iceland	Sajantila et al. 1995	Richards et al. 1996	Helgason et al. 2003	Helgason et al. 2000	Helgason et al. 2009
References (detailed description)
Abu-Amero et al. 2008	Abu-Amero KK, Larruga JM, Cabrera VM, González AM. Mitochondrial DNA structure in the Arabian Peninsula. BMC Evol Biol. 2008; 8:45.
Al-Zahery et al. 2003	Al-Zahery N, Semino O, Benuzzi G, Magri C, Passarino G, Torroni A, Santachiara-Benerecetti AS Y-chromosome and mtDNA polymorphisms in Iraq, a crossroad of the early human dispersal and of post-Neolithic migrations. Mol Phylogenet Evol. 2003; 28(3):458-472.
Al-Zahery et al. 2011	Al-Zahery N, Pala M, Battaglia V, Grugni V, Hamod MA, Hooshiar Kashani B, Olivieri A, Torroni A, Santachiara-Benerecetti AS, Semino O. In search of the genetic footprints of Sumerians: a survey of Y-chromosome and mtDNA variation in the Marsh Arabs of Iraq. BMC Evol Biol. 2011; 11:288.
Alfonso-Sánchez et al. 2006	Alfonso-Sánchez MA, Martı´nez-Bouzas C, Castro A, Pen˜ a JA, Ferna´ndez- Fernández I, Herrera RJ, de Pancorbo MM Sequence polymorphisms of the mtDNA control region in a human isolate: The Georgians from Swanetia. J Hum Genet. 2006; 51(5):429-439.
Alfonso-Sánchez et al. 2008	Alfonso-Sánchez MA, Cardoso S, Martínez-Bouzas C, Peña JA, Herrera RJ, Castro A, Fernández-Fernández I, De Pancorbo MM. Mitochondrial DNA haplogroup diversity in Basques: a reassessment based on HVI and HVII polymorphisms. Am J Hum Biol. 2008; 20(2):154-164.
Als et al. 2006	Als TD, Jorgensen TH, Børglum AD, Petersen PA, Mors O, Wang AG. Highly discrepant proportions of female and male Scandinavian and British Isles ancestry within the isolated population of the Faroe Islands. Eur J Hum Genet. 2006 Apr;14(4):497-504.
Alshamali et al. 2008	Alshamali F, Brandstätter A, Zimmermann B, Parson W. Mitochondrial DNA control region variation in Dubai, United Arab Emirates. Forensic Sci Int Genet. 2008; 2(1):e9-10.
Alvarez et al. 2007	Alvarez JC, Johnson DL, Lorente JA, Martinez-Espin E, Martinez-Gonzalez LJ, Allard M, Wilson MR, Budowle B Characterization of human control region sequences for Spanish individuals in a forensic mtDNA data set. Leg Med (Tokyo). 2007; 9(6):293-304.
Álvarez-Iglesias et al. 2009	Alvarez-Iglesias V, Mosquera-Miguel A, Cerezo M, Quintáns B, Zarrabeitia MT, Cuscó I, Lareu MV, García O, Pérez-Jurado L, Carracedo A, Salas A. New Population and Phylogenetic Features of the Internal Variation within Mitochondrial DNA Macro-Haplogroup R0. PLoS One. 2009; 4(4):e5112.
Amar et al. 2007	Amar S, Shamir A, Ovadia O, Blanaru M, Reshef A, Kremer I, Rietschel M, Schulze TG, Maier W, Belmaker RH, Ebstein RP, Agam G, Mishmar D. Mitochondrial DNA HV lineage increases the susceptibility to schizophrenia among Israeli Arabs. Schizophr Res. 2007; 94(1-3):354-358.
Brakez et al. 2001	Brakez Z, Bosch E, Izaabel H, Akhayat O, Comas D, Bertranpetit J, Calafell F. Human mitochondrial DNA sequence variation in the Moroccan population of the Souss area. Ann Hum Biol. 2001; 28(3):295-307.
Bertranpetit et al. 1995	Bertranpetit J, Sala J, Calafell F, Underhill PA, Moral P, Comas D Human mitochondrial DNA variation and the origin of Basques. Ann Hum Genet. 1995; 59(Pt 1):63-81.
Calafell et al. 1996	Calafell F, Underhill P, Tolun A, Angelicheva D, Kalaydjieva L From Asia to Europe: mitochondrial DNA sequence variability in Bulgarians and Turks. Ann Hum Genet. 1996; 60(Pt 1):35-49.
Cardoso et al. 2011	Cardoso S, Alfonso-Sánchez MA, Valverde L, Odriozola A, Pérez-Miranda AM, Peña JA, de Pancorbo MM. The maternal legacy of Basques in northern navarre: New insights into the mitochondrial DNA diversity of the Franco-Cantabrian area. Am J Phys Anthropol. 2011; 145(3):480-488.
Casas et al. 2006	Casas MJ, Hagelberg E, Fregel R, Larruga JM, González AM. Human mitochondrial DNA diversity in an archaeological site in al-Andalus: genetic impact of migrations from North Africa in medieval Spain. Am J Phys Anthropol. 2006; 131(4):539-551.
Cherný et al. 2008	Cerný V, Mulligan CJ, Rídl J, Zaloudková M, Edens CM, Hájek M, Pereira L. Regional differences in the distribution of the sub-Saharan, West Eurasian, and South Asian mtDNA lineages in Yemen. Am J Phys Anthropol. 2008; 136(2):128-137.
Cherni et al. 2005	Cherni L, Loueslati BY, Pereira L, Ennafaâ H, Amorim A, El Gaaied AB. Female gene pools of Berber and Arab neighboring communities in central Tunisia: microstructure of mtDNA variation in North Africa. Hum Biol. 2005; 77(1):61-70.
Cherni et al. 2009	Cherni L, Fernandes V, Pereira JB, Costa MD, Goios A, Frigi S, Yacoubi-Loueslati B, Amor MB, Slama A, Amorim A, El Gaaied AB, Pereira L. Post-last glacial maximum expansion from Iberia to North Africa revealed by fine characterization of mtDNA H haplogroup in Tunisia. Am J Phys Anthropol. 2009; 139(2):253-260.
Coia et al. 2005	Coia V, Destro-Bisol G, Verginelli F, Battaggia C, Boschi I, Cruciani F, Spedini G, Comas D, Calafell F. Brief communication: mtDNA variation in North Cameroon: lack of Asian lineages and implications for back migration from Asia to sub-Saharan Africa. Am J Phys Anthropol. 2005 Nov;128(3):678-81.
Comas et al. 1996	Comas D, Calafell F, Mateu E, Pérez-Lezaun A, Bertranpetit J Geographic variation in human mitochondrial DNA control region sequence: the population history of Turkey and its relationship to the European populations. Mol Biol Evol. 1996; 13(8):1067-1077.
Comas et al. 2000	Comas D, Calafell F, Bendukidze N, Fañanás L, Bertranpetit J. Georgian and kurd mtDNA sequence analysis shows a lack of correlation between languages and female genetic lineages. Am J Phys Anthropol. 2000; 112(1):5-16.
Comas et al. 2004	Comas D, Plaza S, Wells RS, Yuldaseva N, Lao O, Calafell F, Bertranpetit J. Admixture, migrations, and dispersals in Central Asia: evidence from maternal DNA lineages. Eur J Hum Genet. 2004; 12(6):495-504.
Cordoso et al. 2010	Cardoso S, Zarrabeitia MT, Valverde L, Odriozola A, Alfonso-Sánchez MA, de Pancorbo MM. Variability of the Entire Mitochondrial DNA Control Region in a Human Isolate from the Pas Valley (Northern Spain). J Forensic Sci. 2010; 55(5):1196-1201.
Corte-Real et al. 1996	Côrte-Real HB, Macaulay VA, Richards MB, Hariti G, Issad MS, Cambon-Thomsen A, Papiha S, Bertranpetit J, Sykes BC. Genetic diversity in the Iberian Peninsula determined from mitochondrial sequence analysis. Ann Hum Genet. 1996; 60(Pt 4):331-350.
Cordaux et al. 2003	Cordaux R, Saha N, Bentley GR, Aunger R, Sirajuddin SM, Stoneking M Mitochondrial DNA analysis reveals diverse histories of tribal populations from India. Eur J Hum Genet. 2003 Mar;11(3):253-64
Coudray et al. 2008	Coudray C, Olivieri A, Achilli A, Pala M, Melhaoui M, Cherkaoui M, El-Chennawi F, Kossmann M, Torroni A, Dugoujon JM. The complex and diversified mitochondrial gene pool of Berber populations. Ann Hum Genet. 2009; 73(2):196-214.
Crespillo et al. 2000	Crespillo M, Luque JA, Paredes M, Fernández R, Ramírez E, Valverde JL Mitochondrial DNA sequences for 118 individuals from northeastern Spain. Int J Legal Med. 2000; 114(1-2):130-132.
Deguilloux et al. 2011	Deguilloux MF, Soler L, Pemonge MH, Scarre C, Joussaume R, Laporte L. News from the west: ancient DNA from a French megalithic burial chamber. Am J Phys Anthropol. 2011 Jan;144(1):108-18. doi: 10.1002/ajpa.21376. Epub 2010 Aug 17.
Delghandi et al. 1998	Delghandi M, Utsi E, Krauss S. Saami mitochondrial DNA reveals deep maternal lineage clusters. Hum Hered. 1998 Mar-Apr;48(2):108-14.
Destro-Bisol et al. 2004	Destro-Bisol G, Donati F, Coia V, Boschi I, Verginelli F, Caglià A, Tofanelli S, Spedini G, Capelli C. Variation of female and male lineages in sub-Saharan populations: the importance of sociocultural factors. Mol Biol Evol. 2004 Sep;21(9):1673-82. Epub 2004 Jun 9.
Di Benedetto et al. 2001	Di Benedetto G, Ergüven A, Stenico M, Castrì L, Bertorelle G, Togan I, Barbujani G. DNA diversity and population admixture in Anatolia. Am J Phys Anthropol. 2001; 115(2):144-156.
Di Rienzo and Wilson 1991	Di Rienzo A, Wilson AC. Branching pattern in the evolutionary tree for human mitochondrial DNA. Proc Natl Acad Sci U S A. 1991; 88(5):1597-1601.
Dubut et al. 2004	Dubut V, Chollet L, Murail P, Cartault F, Béraud-Colomb E, Serre M, Mogentale-Profizi N. mtDNA polymorphisms in five French groups: importance of regional sampling. Eur J Hum Genet. 2004; 12(4):293-300.
Ennafaa et al. 2011	Ennafaa H, Fregel R, Khodjet-El-Khil H, González AM, Mahmoudi HA, Cabrera VM, Larruga JM, Benammar-Elgaaïed A. Mitochondrial DNA and Y-chromosome microstructure in Tunisia. J Hum Genet. 2011; 56(10):734-741.
Fadhlaoui-Zid et al. 2004	Fadhlaoui-Zid K, Plaza S, Calafell F, Ben Amor M, Comas D, Bennamar El gaaied A. Mitochondrial DNA heterogeneity in Tunisian Berbers. Ann Hum Genet. 2004; 68(Pt 3):222-233.
Falachi et al. 2006	Falchi A, Giovannoni L, Calo CM, Piras IS, Moral P, Paoli G, Vona G, Varesi L. Genetic history of some western Mediterranean human isolates through mtDNA HVR1 polymorphisms. J Hum Genet. 2006; 51(1):9-14.
Finnilä et al. 2001	Finnilä S, Lehtonen MS, Majamaa K Phylogenetic network for European mtDNA. Am J Hum Genet. 2001; 68(6):1475-1484.
Garcia et al. 2011	García O, Fregel R, Larruga JM, Alvarez V, Yurrebaso I, Cabrera VM, González AM. Using mitochondrial DNA to test the hypothesis of a European post-glacial human recolonization from the Franco-Cantabrian refuge. Heredity. 2010; 106(1):37-45.
Gonzalez et al. 2006	González AM, Cabrera VM, Larruga JM, Tounkara A, Noumsi G, Thomas BN, Moulds JM. Mitochondrial DNA variation in Mauritania and Mali and their genetic relationship to other Western Africa populations. Ann Hum Genet. 2006; 70(Pt 5):631-657.
Gonzalez et al. 2008	González AM, Karadsheh N, Maca-Meyer N, Flores C, Cabrera VM, Larruga JM. Mitochondrial DNA variation in Jordanians and their genetic relationship to other Middle East populations. Ann Hum Biol. 2008; 35(2):212-231.
Gonzalez et al. 2003	González AM, Brehm A, Pérez JA, Maca-Meyer N, Flores C, Cabrera VM. Mitochondrial DNA affinities at the Atlantic fringe of Europe. Am J Phys Anthropol. 2003; 120(4):391-404.
Gresham et al. 2001	Gresham D, Morar B, Underhill PA, Passarino G, Lin AA, Wise C, Angelicheva D, Calafell F, Oefner PJ, Shen P, Tournev I, de Pablo R, Kuĉinskas V, Perez-Lezaun A, Marushiakova E, Popov V, Kalaydjieva L. Origins and divergence of the Roma (gypsies) Am J Hum Genet. 2001 Dec;69(6):1314-31. Epub 2001 Nov 9.
Guimaraes et al. 2009	Guimaraes S, Ghirotto S, Benazzo A, Milani L, Lari M, Pilli E, Pecchioli E,Mallegni F, Lippi B, Bertoldi F, Gelichi S, Casoli A, Belle EM, Caramelli D,Barbujani G. Genealogical discontinuities among Etruscan, Medieval, and contemporary Tuscans Mol Biol Evol. 2009 Sep;26(9):2157-66. Epub 2009 Jul 1.
Haber et al. 2011	Haber M, Youhanna SC, Balanovsky O, Saade S, Martínez-Cruz B, Ghassibe-Sabbagh M, Shasha N, Osman R, El Bayeh H, Koshel S, Zaporozhchenko V, Balanovska E, Soria-Hernanz DF, Platt DE, Zalloua PA. mtDNA Lineages Reveal Coronary Artery Disease-Associated Structures in the Lebanese Population. Ann Hum Genet. 2011; 76(1):1-8.
Harich et al. 2010	Harich N, Costa MD, Fernandes V, Kandil M, Pereira JB, Silva NM, Pereira L. The trans-Saharan slave trade - clues from interpolation analyses and high-resolution characterization of mitochondrial DNA lineages. BMC Evol Biol. 2010; 10:138.
Harvey et al. unpublished	Harvey M, Gordon K, Owens K, Lee M, King MC MtDNA sequences from Balkan populations.
Hedmann et al. 2007	Hedman M, Brandstätter A, Pimenoff V, Sistonen P, Palo JU, Parson W, Sajantila A. Finnish mitochondrial DNA HVS-I and HVS-II population data. Forensic Sci Int. 2007; 172(2-3):171-178.
Helgason et al. 2000	Helgason A, Sigureth ardóttir S, Gulcher JR, Ward R, Stefánsson K mtDNA and the origin of the Icelanders: deciphering signals of recent population history. Am J Hum Genet. 2000; 66(3):999-1016.
Helgason et al. 2001	Helgason A, Hickey E, Goodacre S, Bosnes V, Stefánsson K, Ward R, Sykes B mtDNA and the islands of the North Atlantic: estimating the proportions of Norse and Gaelic ancestry. Am J Hum Genet. 2001; 68(3):723-737.
Helgason et al. 2003	Helgason A, Nicholson G, Stefánsson K, Donnelly P. A reassessment of genetic diversity in Icelanders: strong evidence from multiple loci for relative homogeneity caused by genetic drift. Ann Hum Genet. 2003; 67(Pt 4):281-297.
Helgason et al. 2009	Helgason A, Lalueza-Fox C, Ghosh S, Sigurðardottir S, Sampietro ML, et al. Sequences From First Settlers Reveal Rapid Evolution in Icelandic mtDNA Pool PLoS Genet 2009 Jan; 5(1): e1000343.
Kittles et al. 1999	Kittles RA, Bergen AW, Urbanek M, Virkkunen M, Linnoila M, Goldman D, Long JC. Autosomal, mitochondrial, and Y chromosome DNA variation in Finland: evidence for a male-specific bottleneck. Am J Phys Anthropol. 1999; 108(4):381-399.
Kivisild et al. 1999	Kivisild T, Kaldma K, Metspalu M, Parik J, Papiha SS, Villems R The place of the Indian mitochondrial DNA variants in the global network of maternal lineages and the peopling of the Old World Genomic Diversity Edited by: Papiha SS, Deka R,Chakraborty R. Kluwer Academic/Plenum Publishers; 1999:135-152
Kivisild et al. 2002	Kivisild T, Tolk HV, Parik J, Wang Y, Papiha SS, Bandelt HJ, Villems R The emerging limbs and twigs of the East Asian mtDNA tree. Mol Biol Evol. 2002; 19(10):1737-1751.
Kivisild et al. 2004	Kivisild T, Reidla M, Metspalu E, Rosa A, Brehm A, Pennarun E, Parik J, Geberhiwot T, Usanga E, Villems R Ethiopian mitochondrial DNA heritage: tracking gene flow across and around the gate of tears. Am J Hum Genet. 2004; 75(5):752-770.
Krings et al. 1999	Krings M, Salem AE, Bauer K, Geisert H, Malek AK, Chaix L, Simon C, Welsby D, Di Rienzo A, Utermann G, Sajantila A, Pääbo S, Stoneking M. mtDNA analysis of Nile River Valley populations: a genetic corridor or a barrier to migration?. Am J Hum Genet. 1999; 64(4):1166-1176.
Kujanová et al 2009	Kujanová M, Pereira L, Fernandes V, Pereira JB, Cerný V. Near eastern neolithic genetic input in a small oasis of the Egyptian Western Desert. Am J Phys Anthropol. 2009 Oct; 140(2);336-46.
Lacan et al. 2011a	Lacan M Keyser C Ricaut FX Brucato N Duranthon F Guilaine J Crubézy E Ludes B. Ancient DNA reveals male diffusion through the Neolithic Mediterranean route. Proc Natl Acad Sci U S A. 2011; 108(24):9788-91
Lahermo et al. 1996	Lahermo P, Sajantila A, Sistonen P, Lukka M, Aula P, Peltonen L, Savontaus ML. The genetic relationship between the Finns and the Finnish Saami (Lapps): analysis of nuclear DNA and mtDNA. . Am J Hum Genet. 1996; 58(6):1309-1322.
Lappalainen et al. 2008	Lappalainen T, Laitinen V, Salmela E, Andersen P, Huoponen K, Savontaus ML, Lahermo P. Migration Waves to the Baltic Sea Region. . Ann Hum Genet. 2008; 72(Pt 3):337-348.
Larruga et al. 2001	Larruga JM, Díez F, Pinto FM, Flores C, González AM. Mitochondrial DNA characterisation of European isolates: the Maragatos from Spain. Eur J Hum Genet. 2001; 9(9):708-716.
Loueslati et al. 2006	Loueslati BY, Cherni L, Khodjet-Elkhil H, Ennafaa H, Pereira L, Amorim A, Ben Ayed F, Ben Ammar Elgaaied A. Islands inside an island: reproductive isolates on Jerba island. Am J Hum Biol. 2006; 18(1):149-153.
Maca-Meyer et al. 2003	Maca-Meyer N, Sánchez-Velasco P, Flores C, Larruga JM, González AM, Oterino A, Leyva-Cobián F. Y chromosome and mitochondrial DNA characterization of Pasiegos, a human isolate from Cantabria (Spain). Ann Hum Genet. 2003; 67(Pt 4):329-339.
Macaulay et al. 1999	Macaulay V, Richards M, Hickey E, Vega E, Cruciani F, Guida V, Scozzari R, Bonné-Tamir B, Sykes B, Torroni A The emerging tree of West Eurasian mtDNAs: a synthesis of control-region sequences and RFLPs. Am J Hum Genet. 1999; 64(1):232-249.
Malmström et al. 2009	Malmström H Gilbert MT Thomas MG Brandström M Storå J Molnar P Andersen PK Bendixen C Holmlund G Götherström A Willerslev E. Ancient DNA reveals lack of continuity between neolithic hunter-gatherers and contemporary Scandinavians. Curr Biol. 2009; 19(20):1758-62.
Malyarchuk et al. 2003	Malyarchuk BA, Grzybowski T, Derenko MV, Czarny J, Drobnic K, Miścicka-Sliwka D. Mitochondrial DNA variability in Bosnians and Slovenians. Ann Hum Genet. 2003; 67(Pt 5):412-425.
Meinilä et al. 2001	Meinilä M, Finnilä S, Majamaa K Evidence for mtDNA admixture between the Finns and the Saami. Hum Hered. 2001; 52(3):160-170.
Mergen et al. 2005	Mergen H, Oner R, Oner C. Mitochondrial DNA sequence variation in the Anatolian Peninsula (Turkey). J Genet. 2004; 83(1):39-47.
Metspalu et al. 2004	Metspalu M, Kivisild T, Metspalu E, Parik J, Hudjashov G, Kaldma K, Serk P, Karmin M, Behar DM, Gilbert MT, Endicott P, Mastana S, Papiha SS, Skorecki K, Torroni A, Villems R Most of the extant mtDNA boundaries in south and southwest Asia were likely shaped during the initial settlement of Eurasia by anatomically modern humans. BMC Genet. 2004; 5:26.
Metspalu et al. unpublished	Metspalu E, Kivisild T, Kaldma K, Reidla M, Villems R. Mitochondrial DNA lineages and the history of the Roms (Gypsies).
Nasidze et al. 2008	Nasidze I, Quinque D, Rahmani M, Alemohamad SA, Stoneking M. Close genetic relationship between Semitic-speaking and Indo-European-speaking groups in Iran. Ann Hum Genet. 2008; 72(Pt 2):241-252.	Nasidze et al. 2008	Nasidze I, Quinque D, Rahmani M, Alemohamad SA, Stoneking M. Close genetic relationship between Semitic-speaking and Indo-European-speaking groups in Iran. Ann Hum Genet. 2008; 72(Pt 2):241-252.	Nasidze et al. 2008	Nasidze I, Quinque D, Rahmani M, Alemohamad SA, Stoneking M. Close genetic relationship between Semitic-speaking and Indo-European-speaking groups in Iran. Ann Hum Genet. 2008; 72(Pt 2):241-252.	Nasidze et al. 2008	Nasidze I, Quinque D, Rahmani M, Alemohamad SA, Stoneking M. Close genetic relationship between Semitic-speaking and Indo-European-speaking groups in Iran. Ann Hum Genet. 2008; 72(Pt 2):241-252.	Nasidze et al. 2008	Nasidze I, Quinque D, Rahmani M, Alemohamad SA, Stoneking M. Close genetic relationship between Semitic-speaking and Indo-European-speaking groups in Iran. Ann Hum Genet. 2008; 72(Pt 2):241-252.	Nasidze et al. 2008	Nasidze I, Quinque D, Rahmani M, Alemohamad SA, Stoneking M. Close genetic relationship between Semitic-speaking and Indo-European-speaking groups in Iran. Ann Hum Genet. 2008; 72(Pt 2):241-252.	Nasidze et al. 2008	Nasidze I, Quinque D, Rahmani M, Alemohamad SA, Stoneking M. Close genetic relationship between Semitic-speaking and Indo-European-speaking groups in Iran. Ann Hum Genet. 2008; 72(Pt 2):241-252.	Nasidze et al. 2008	Nasidze I, Quinque D, Rahmani M, Alemohamad SA, Stoneking M. Close genetic relationship between Semitic-speaking and Indo-European-speaking groups in Iran. Ann Hum Genet. 2008; 72(Pt 2):241-252.	Nasidze et al. 2008	Nasidze I, Quinque D, Rahmani M, Alemohamad SA, Stoneking M. Close genetic relationship between Semitic-speaking and Indo-European-speaking groups in Iran. Ann Hum Genet. 2008; 72(Pt 2):241-252.	Nasidze et al. 2008	Nasidze I, Quinque D, Rahmani M, Alemohamad SA, Stoneking M. Close genetic relationship between Semitic-speaking and Indo-European-speaking groups in Iran. Ann Hum Genet. 2008; 72(Pt 2):241-252.	Nasidze et al. 2008	Nasidze I, Quinque D, Rahmani M, Alemohamad SA, Stoneking M. Close genetic relationship between Semitic-speaking and Indo-European-speaking groups in Iran. Ann Hum Genet. 2008; 72(Pt 2):241-252.	Nasidze et al. 2008	Nasidze I, Quinque D, Rahmani M, Alemohamad SA, Stoneking M. Close genetic relationship between Semitic-speaking and Indo-European-speaking groups in Iran. Ann Hum Genet. 2008; 72(Pt 2):241-252.	Nasidze et al. 2008	Nasidze I, Quinque D, Rahmani M, Alemohamad SA, Stoneking M. Close genetic relationship between Semitic-speaking and Indo-European-speaking groups in Iran. Ann Hum Genet. 2008; 72(Pt 2):241-252.	Nasidze et al. 2008	Nasidze I, Quinque D, Rahmani M, Alemohamad SA, Stoneking M. Close genetic relationship between Semitic-speaking and Indo-European-speaking groups in Iran. Ann Hum Genet. 2008; 72(Pt 2):241-252.	Nasidze et al. 2008	Nasidze I, Quinque D, Rahmani M, Alemohamad SA, Stoneking M. Close genetic relationship between Semitic-speaking and Indo-European-speaking groups in Iran. Ann Hum Genet. 2008; 72(Pt 2):241-252.	Nasidze et al. 2008	Nasidze I, Quinque D, Rahmani M, Alemohamad SA, Stoneking M. Close genetic relationship between Semitic-speaking and Indo-European-speaking groups in Iran. Ann Hum Genet. 2008; 72(Pt 2):241-252.	Nasidze et al. 2008	Nasidze I, Quinque D, Rahmani M, Alemohamad SA, Stoneking M. Close genetic relationship between Semitic-speaking and Indo-European-speaking groups in Iran. Ann Hum Genet. 2008; 72(Pt 2):241-252.	Nasidze et al. 2008	Nasidze I, Quinque D, Rahmani M, Alemohamad SA, Stoneking M. Close genetic relationship between Semitic-speaking and Indo-European-speaking groups in Iran. Ann Hum Genet. 2008; 72(Pt 2):241-252.	Nasidze et al. 2008	Nasidze I, Quinque D, Rahmani M, Alemohamad SA, Stoneking M. Close genetic relationship between Semitic-speaking and Indo-European-speaking groups in Iran. Ann Hum Genet. 2008; 72(Pt 2):241-252.	Nasidze et al. 2008	Nasidze I, Quinque D, Rahmani M, Alemohamad SA, Stoneking M. Close genetic relationship between Semitic-speaking and Indo-European-speaking groups in Iran. Ann Hum Genet. 2008; 72(Pt 2):241-252.	Nasidze et al. 2008	Nasidze I, Quinque D, Rahmani M, Alemohamad SA, Stoneking M. Close genetic relationship between Semitic-speaking and Indo-European-speaking groups in Iran. Ann Hum Genet. 2008; 72(Pt 2):241-252.	Nasidze et al. 2008	Nasidze I, Quinque D, Rahmani M, Alemohamad SA, Stoneking M. Close genetic relationship between Semitic-speaking and Indo-European-speaking groups in Iran. Ann Hum Genet. 2008; 72(Pt 2):241-252.	Nasidze et al. 2008	Nasidze I, Quinque D, Rahmani M, Alemohamad SA, Stoneking M. Close genetic relationship between Semitic-speaking and Indo-European-speaking groups in Iran. Ann Hum Genet. 2008; 72(Pt 2):241-252.	Nasidze et al. 2008	Nasidze I, Quinque D, Rahmani M, Alemohamad SA, Stoneking M. Close genetic relationship between Semitic-speaking and Indo-European-speaking groups in Iran. Ann Hum Genet. 2008; 72(Pt 2):241-252.	Nasidze et al. 2008	Nasidze I, Quinque D, Rahmani M, Alemohamad SA, Stoneking M. Close genetic relationship between Semitic-speaking and Indo-European-speaking groups in Iran. Ann Hum Genet. 2008; 72(Pt 2):241-252.
Non et al. 2011	Non AL, Al-Meeri A, Raaum RL, Sanchez LF, Mulligan CJ. Mitochondrial DNA Reveals Distinct Evolutionary Histories for Jewish Populations in Yemen and Ethiopia. Am J Phys Anthropol. 2011; 144(1):1-10.
Opdal et al. 1998	Opdal SH, Rognum TO, Vege A, Stave AK, Dupuy BM, Egeland T. Increased number of substitutions in the D-loop of mitochondrial DNA in the sudden infant death syndrome. Acta Paediatr. 1998; 87(10):1039-1044.
Ottoni et al. 2016	Ottoni, C., Rasteiro, R., Willet, R., Claeys, J., Talloen, P., Van de Vijver, K., Chikhi, L., Poblome, J. and Decorte, R., 2016. Comparing maternal genetic variation across two millennia reveals the demographic history of an ancient human population in southwest Turkey. Royal Society open science, 3(2), p.150250.
Pagani et al. 2015	Pagani, L., Schiffels, S., Gurdasani, D., Danecek, P., Scally, A., Chen, Y., Xue, Y., Haber, M., Ekong, R., Oljira, T. and Mekonnen, E., 2015. Tracing the route of modern humans out of Africa by using 225 human genome sequences from Ethiopians and Egyptians. The American Journal of Human Genetics, 96(6), pp.986-991.
Passarino et al. 2002	Passarino G, Cavalleri GL, Lin AA, Cavalli-Sforza LL, Børresen-Dale AL, Underhill PA Different genetic components in the Norwegian population revealed by the analysis of mtDNA and Y chromosome polymorphisms. Eur J Hum Genet. 2002; 10(9):521-529.
Pereira et al. 2010	Pereira V, Gomes V, Amorim A, Gusmão L, João Prata M. Genetic characterization of uniparental lineages in populations from Southwest Iberia with past malaria endemicity. Am J Hum Biol. 2010; 22(5):588-595.
Picornell et al. 2005	Picornell A, Gómez-Barbeito L, Tomàs C, Castro JA, Ramon MM. Mitochondrial DNA HVRI variation in Balearic populations. Am J Phys Anthropol. 2005; 128(1):119-130.
Piercy et al. 1993	Piercy R, Sullivan KM, Benson N, Gill P. The application of mitochondrial DNA typing to the study of white Caucasian genetic identification. Int J Legal Med. 1993; 106(2):85-90.
Pinto et al. 1996	Pinto F, González AM, Hernández M, Larruga JM, Cabrera VM. Genetic relationship between the Canary Islanders and their African and Spanish ancestors inferred from mitochondrial DNA sequences. Ann Hum Genet. 1996; 60(Pt 4):321-330.
Plaza et al. 2003	Plaza S, Calafell F, Helal A, Bouzerna N, Lefranc G, Bertranpetit J, Comas D. Joining the pillars of Hercules: mtDNA sequences show multidirectional gene flow in the western Mediterranean. Ann Hum Genet. 2003; 67(Pt 4):312-328.
Poloni et al. 2009	Poloni ES, Naciri Y, Bucho R, Niba R, Kervaire B, Excoffier L, Langaney A, Sanchez-Mazas A. Genetic evidence for complexity in ethnic differentiation and history in East Africa. Ann Hum Genet. 2009 Nov;73(Pt 6):582-600. Epub 2009 Aug 25.
Prieto et al. 2011	Prieto L, Zimmermann B, Goios A, Rodriguez-Monge A, Paneto GG, Alves C, Alonso A, Fridman C, Cardoso S, Lima G, Anjos MJ, Whittle MR, Montesino M, Cicarelli RM, Rocha AM, Albarrán C, de Pancorbo MM, Pinheiro MF, Carvalho M, Sumita DR, Parson W. The GHEP-EMPOP collaboration on mtDNA population data--A new resource for forensic casework. Forensic Sci Int Genet. 2011; 5(2):146-151.
Quintana-Murci et al. 2004	Quintana-Murci L, Chaix R, Wells RS, Behar DM, Sayar H, Scozzari R, Rengo C, Al-Zahery N, Semino O, Santachiara-Benerecetti AS, Coppa A, Ayub Q, Mohyuddin A, Tyler-Smith C, Qasim Mehdi S, Torroni A, McElreavey K Where west meets east: the complex mtDNA landscape of the southwest and Central Asian corridor. Am J Hum Genet. 2004; 74(5):827-845.
Quintana-Murci et al. 2008	Quintana-Murci L, Quach H, Harmant C, Luca F, Massonnet B, Patin E, Sica L, Mouguiama-Daouda P, Comas D, Tzur S, Balanovsky O, Kidd KK, Kidd JR, van der Veen L, Hombert JM, Gessain A, Verdu P, Froment A, Bahuchet S, Heyer E, Dausset J, Salas A, Behar DM. Maternal traces of deep common ancestry and asymmetric gene flow between Pygmy hunter-gatherers and Bantu-speaking farmers. Proc Natl Acad Sci U…
Rakha et al. 2011	Rakha A, Shin KJ, Yoon JA, Kim NY, Siddique MH, Yang IS, Yang WI, Lee HY. Forensic and genetic characterization of mtDNA from Pathans of Pakistan. Int J Legal Med. 2011 Nov;125(6):841-8. Epub 2010 Dec 24.
Rando et al. 1998	Rando JC, Pinto F, González AM, Hernández M, Larruga JM, Cabrera VM, Bandelt HJ Mitochondrial DNA analysis of northwest African populations reveals genetic exchanges with European, near-eastern, and sub-Saharan populations. Ann Hum Genet. 1998; 62(Pt 6):531-550.
Rando et al. 1999	Rando JC, Cabrera VM, Larruga JM, Hernández M, González AM, Pinto F, Bandelt HJ. Phylogeographic patterns of mtDNA reflecting the colonization of the Canary Islands. Ann Hum Genet. 1999 Sep;63(Pt 5):413-28
Reidla unpublished	Reidla M Mitochondrial DNA lineages in Georgia.
Rhouda et al. 2009	Rhouda T, Martínez-Redondo D, Gómez-Durán A, Elmtili N, Idaomar M, Díez-Sánchez C, Montoya J, López-Pérez MJ, Ruiz-Pesini E. Moroccan mitochondrial genetic background suggests prehistoric human migrations across the Gibraltar Strait. Mitochondrion. 2009; 9(6):402-407.
Richard et al. 2007	Richard C, Pennarun E, Kivisild T, Tambets K, Tolk HV, Metspalu E, Reidla M, Chevalier S, Giraudet S, Lauc LB, Pericić M, Rudan P, Claustres M, Journel H, Dorval I, Müller C, Villems R, Chaventré A, Moisan JP An mtDNA perspective of French genetic variation. Ann Hum Biol. 2007; 34(1):68-79.
Richards et al. 1996	Richards M, Côrte-Real H, Forster P, Macaulay V, Wilkinson-Herbots H, Demaine A, Papiha S, Hedges R, Bandelt HJ, Sykes B Paleolithic and neolithic lineages in the European mitochondrial gene pool. Am J Hum Genet. 1996; 59(1):185-203.
Richards et al. 2000	Richards M, Macaulay V, Hickey E, Vega E, Sykes B, Guida V, Rengo C, Sellitto D, Cruciani F, Kivisild T, Villems R, Thomas M, Rychkov S, Rychkov O, Rychkov Y, Gölge M, Dimitrov D, Hill E, Bradley D, Romano V, Calì F, Vona G, Demaine A, Papiha S, Triantaphyllidis C, Stefanescu G, Hatina J, Belledi M, Di Rienzo A, Novelletto A, Oppenheim A, Nørby S, Al-Zaheri N, Santachiara-Benerecetti S, Scozari R…
Rosa et al. 2004	Rosa A, Brehm A, Kivisild T, Metspalu E, Villems R. MtDNA profile of West Africa Guineans: towards a better understanding of the Senegambia region. Ann Hum Genet. 2004 Jul;68(Pt 4):340-52.
Rousselet and Mangin 1998	Rousselet F, Mangin P. Mitochondrial DNA polymorphisms: a study of 50 French Caucasian individuals and application to forensic casework. Int J Legal Med. 1998; 111(6):292-298.
Rowold et al. 2007	Rowold DJ, Luis JR, Terreros MC, Herrera RJ. Mitochondrial DNA geneflow indicates preferred usage of the Levant Corridor over the Horn of Africa passageway. J Hum Genet. 2007; 52(5):436-447.
Sajantila et al. 1995	Sajantila A, Lahermo P, Anttinen T, Lukka M, Sistonen P, Savontaus ML, Aula P, Beckman L, Tranebjaerg L, Gedde-Dahl T, Issel-Tarver L, DiRienzo A, Pääbo S Genes and languages in Europe: an analysis of mitochondrial lineages. Genome Res. 1995; 5(1):42-52.
Sajantila et al. 1996	Sajantila A, Salem AH, Savolainen P, Bauer K, Gierig C, Pääbo S Paternal and maternal DNA lineages reveal a bottleneck in the founding of the Finnish population. Proc Natl Acad Sci U S A. 1996; 93(21):12035-12039.
Salas et al. 1998	Salas A, Comas D, Lareu MV, Bertranpetit J, Carracedo A. mtDNA analysis of the Galician population: a genetic edge of European variation. Eur J Hum Genet. 1998; 6(4):365-375.
Santos et al. 2010	Santos C, Fregel R, Cabrera VM, González AM, Larruga JM, Lima M. Mitochondrial DNA patterns in the Macaronesia islands: Variation within and among archipelagos. Am J Phys Anthropol. 2010 Apr;141(4):610-9.
Saunier et al. 2009	Saunier JL, Irwin JA, Strouss KM, Ragab H, Sturk KA, Parsons TJ. Mitochondrial control region sequences from an Egyptian population sample. Forensic Sci Int Genet. 2009; 3(3):e97-103.
Scheible et al. 2011	Scheible M, Alenizi M, Sturk-Andreaggi K, Coble MD, Ismael S, Irwin JA. Mitochondrial DNA control region variation in a Kuwaiti population sample. Forensic Sci Int Genet. 2011; 5(4):e112-113.
Schönberg et al. 2011	Schönberg A, Theunert C, Li M, Stoneking M, Nasidze I. High-throughput sequencing of complete human mtDNA genomes from the Caucasus and West Asia: high diversity and demographic inferences. Eur J Hum Genet. 2011; 19(9):988-994.
Shlush et al. 2008	Shlush LI, Behar DM, Yudkovsky G, Templeton A, Hadid Y, Basis F, Hammer M, Itzkovitz S, Skorecki K. The Druze: a population genetic refugium of the Near East. PLoS One. 2008; 3(5):e2105.
Skoglund et al. 2012	Skoglund P, Malmström H, Raghavan M, Storå J, Hall P, Willerslev E, Gilbert MTP, Götherström A, Jakobsson M. Origins and Genetic Legacy of Neolithic Farmers and Hunter-Gatherers in Europe. Science. 2012 April 27;336(6080):466-9
Stevanovich et al. 2003	Stevanovitch A, Gilles A, Bouzaid E, Kefi R, Paris F, Gayraud RP, Spadoni JL, El-Chenawi F, Béraud-Colomb E. Mitochondrial DNA Sequence diversity in a sedentary population from Egypt. Ann Hum Genet. 2004; 68(Pt 1):23-39.
Szécsényi-Nagy et al. 2013	unpublished
Szécsényi-Nagy et al. 2015	Szécsényi-Nagy A, Brandt G, Haak W, et al. Tracing the genetic origin of Europe ’ s first farmers reveals insights into their social organization. Proc R Soc B. 2015;282:20150339. doi:http://dx.doi.org/10.1098/rspb.2015.0339.
Tillmar et al. 2010	Tillmar AO, Coble MD, Wallerström T, Holmlund G. Homogeneity in mitochondrial DNA control region sequences in Swedish subpopulations. Int J Legal Med. 2010; 124(2):91-98.
Tonks et al. unpublished	Tonks S, Winney BJ Comparison of sex-linked and autosomal markers in Orkney and other North European populations.
Turchi et al. 2009	Turchi C, Buscemi L, Giacchino E, Onofri V, Fendt L, Parson W, Tagliabracci A. Polymorphisms of mtDNA control region in Tunisian and Moroccan populations: an enrichment of forensic mtDNA databases with Northern Africa data. Forensic Sci Int Genet. 2009; 3(3):166-172.
Vai et al. 2015	Vai S. Ghirotto S, Pilli E, Tassi F, Lari M, Rizzi E, et al. Genealogical Relationships between Early Medieval and Modern Inhabitants of Piedmont. PLoS ONE 2015 Jan;10(1): journal.pone.0116801e0116801. doi:10.1371/
Varesi et al. 2000	Varesi L, Memmí M, Cristofari MC, Mameli GE, Calò CM, Vona G. Mitochondrial control region sequence variation in Corsican population (France). Am J Hum Biol. 2000 May;12(3):339-351.
Vernesi et al. 2001	Vernesi C, Di Benedetto G, Caramelli D, Secchieri E, Simoni L, Katti E, Malaspina P, Novelletto A, Marin VT, Barbujani G Genetic characterization of the body attributed to the evangelist Luke. Proc Natl Acad Sci U S A. 2001; 98(23):13460-13463.
Zgonjanin et al. 2010	Zgonjanin D, Veselinović I, Kubat M, Furac I, Antov M, Loncar E, Tasić M, Vuković R, Omorjan R. Sequence polymorphism of the mitochondrial DNA control region in the population of Vojvodina Province, Serbia. Leg Med (Tokyo). 2010; 12(2):104-107.
Zupanic Pajnic et al. 2004	Zupanic Pajnic I, Balazic J, Komel R. Sequence polymorphism of the mitochondrial DNA control region in the Slovenian population. Int J Legal Med. 2004; 118(1):1-4.
[truncated: 5,000 more columns]
