# Supplementary material for: Ancient Egyptian mummy genomes suggest an increase of Sub-Saharan African ancestry in post-Roman periods
Source: Nat Commun. 2017 May 30;8:15694. doi: 10.1038/ncomms15694 (PMC5459999; doi:10.1038/ncomms15694)
Supplement: Supplementary Data 5 — Results and details of a population continuity test between our investigated three ancient Egyptian populations and modern populations from Egypt and Ethiopia in the respective region. [file ncomms15694-s5.xlsx]

## Sheet: Sheet1
SI Data 5: Results and details of a population continuity test between our investigated three ancient Egyptian populations and modern populations from Egypt and Ethiopia in the respective region.
Our test of population continuity was performed using the haplogroup frequencies of three ancient egyptian populations and two modern comparable datasets taken from Pagani et al (2014). The respective p values describe the probability that changes in haplogroup frequencies can not be explained by simple genetic drift alone. Light green (p <= 0.05) and dark green (p<= 0.001) indicate significant a…
Assumed priors for TPC
	Average Age	PopSize (Ne)	Abbreviation		Average Age	PopSize ( Ne)	Abbreviation
Pre-Ptolemaic Period	-457	10530	P1		-235.667	100000	P123
Ptolemaic Period	-229.5	14500	P2
Roman Period	-20.5	21250	P3
Egypt_Pagani	2015	87500	P4
Egypt_Kujánova	2009	86250	P5
Ethiopia	2015	20000000	P6
Population Structure based on Welte et al (2015) Dissertation Table (pp 319ff)
		%
Females	159	33.97
Males	238	50.85
Indifferent	71	15.17
Total:	468
Assuming that we have a non-industrial society here, with lower life expectancy and thus a shifted average age similar to what can be found in certain norther african countries nowadays too, we assumed a population size of about 25% of the population to be female and in reproductive age.
Generation Time	29
t (number of generations separating the populations)
	P1	P2	P3	P4	P5	P6				P123	P4	P5	P6
P1	*								P123	*
P2	7.84483	*							P4	77.6092	*
P3	15.0517	7.2069	*						P5	77.4023	0.206897	*
P4	85.2414	77.3966	70.1897	*					P6	77.6092	0	0.206897	*
P5	85.0345	77.1897	69.9828	0.206897	*
P6	85.2414	77.3966	70.1897	0	0.206897	*
prior on c (t/N)	Evaluation of different values for Ne
Individual Populations	20K								50K								100K								150K
	Ne	20000							Ne	50000							Ne	100000							Ne	150000
		P1	P2	P3	P4	P5	P6			P1	P2	P3	P4	P5	P6			P1	P2	P3	P4	P5	P6			P1	P2	P3	P4	P5	P6
	P1	*							P1	*							P1	*							P1	*
	P2	0.000392241	*						P2	0.000156897	*						P2	7.84483e-05	*						P2	5.22989e-05	*
	P3	0.000752586	0.000360345	*					P3	0.000301034	0.000144138	*					P3	0.000150517	7.2069e-05	*					P3	0.000100345	4.8046e-05	*
	P4	0.00426207	0.00386983	0.00350948	*				P4	0.00170483	0.00154793	0.00140379	*				P4	0.000852414	0.000773966	0.000701897	*				P4	0.000568276	0.000515977	0.000467931	*
	P5	0.00425172	0.00385948	0.00349914	1.03448e-05	*			P5	0.00170069	0.00154379	0.00139966	4.13793e-06	*			P5	0.000850345	0.000771897	0.000699828	2.06897e-06	*			P5	0.000566897	0.000514598	0.000466552	1.37931e-06	*
	P6	0.00426207	0.00386983	0.00350948	0	1.03448e-05	*		P6	0.00170483	0.00154793	0.00140379	0	4.13793e-06	*		P6	0.000852414	0.000773966	0.000701897	0	2.06897e-06	*		P6	0.000568276	0.000515977	0.000467931	0	1.37931e-06	*
Combined Populations		P123	P4	P5	P6					P123	P4	P5	P6					P123	P4	P5	P6					P123	P4	P5	P6
	P123	*							P123	*							P123	*							P123	*
	P4	0.00388046	*						P4	0.00155218	*						P4	0.000776092	*						P4	0.000517395	*
	P5	0.00387011	1.03448e-05	*					P5	0.00154805	4.13793e-06	*					P5	0.000774023	2.06897e-06	*					P5	0.000516015	1.37931e-06	*
	P6	0.00388046	0	1.03448e-05	*				P6	0.00155218	0	4.13793e-06	*				P6	0.000776092	0	2.06897e-06	*				P6	0.000517395	0	1.37931e-06	*
Results (combined_p)	Combined P Values for TPC on individual Populations
		P1	P2	P3	P4	P5	P6			P1	P2	P3	P4	P5	P6			P1	P2	P3	P4	P5	P6			P1	P2	P3	P4	P5	P6
	P1	*							P1	*							P1	*							P1	*
	P2	0.688095	*						P2	0.697878	*						P2	0.677041	*						P2	0.650377	*
	P3	0.790831	0.321849	*					P3	0.764126	0.326186	*					P3	0.780748	0.314912	*					P3	0.776997	0.335819	*
	P4	0.262148	0.0617956	0.269252	*				P4	0.184604	0.0357304	0.141355	*				P4	0.169821	0.0164523	0.0721576	*				P4	0.15051	0.0111732	0.0691947	*
	P5	0.050976	0.0337004	0.00821439	0.00596658	*			P5	0.0293745	0.0190621	0.0127876	0.0011803	*			P5	0.0155897	0.0082543	0.0030992	0.00639066	*			P5	0.0167538	0.0116291	0.00169075	0.00239608	*
	P6	0.00526683	0.00112989	0.181305	*	0.000148223	*		P6	0.00331335	0.00166294	0.142146	*	3.27276e-05	*		P6	0.00462721	0.00160525	0.109883	*	2.59129e-05	*		P6	0.000821893	0.000618999	0.109112	*	1.7768e-05	*
Results (combined_p)	Combined P Values for TPC on merged populations
		P123	P4	P5	P6					P123	P4	P5	P6					P123	P4	P5	P6					P123	P4	P5	P6
	P123	*							P123	*							P123	*							P123	*
	P4	0.0124586	*						P4	0.0110454	*						P4	0.00252432	*						P4	0.00192819	*
	P5	0.00174134	0.00621024	*					P5	0.000599896	0.00324609	*					P5	0.000112879	0.00464092	*					P5	0.000152642	0.00351739	*
	P6	0.000122428	*	9.86645e-05	*				P6	5.5785e-05	*	4.27377e-05	*				P6	2.47637e-05	*	8.63295e-05	*				P6	4.27377e-05	*	1.83584e-05	*
Explanation:
p > 0.05 means that there is no population discontinuity found. However, this only means we can not exclude population continuity for certain and not that there is necessarily a population continuity.
p <= 0.05 means that there is discontinuity that can not be solely explained by genetic drift alone.
